# Supplementary material for: Mapping Asia Plants: Plant Diversity and a Checklist of Vascular Plants in Indonesia
Source: Plants (Basel). 2024 Aug 16;13(16):2281. doi: 10.3390/plants13162281 (PMC11360604; doi:10.3390/plants13162281)
Supplement: Supplementary file 1 [file plants-13-02281-s001.zip]

Archive with 3 entries (3 files):
- Data S1 Checklist of the Vascular Plants in Indonesia.xlsx
- Data S2 List of data sources.pdf
- Document S1. Figures S1¿CS3 and Table S1.pdf
