# Supplementary material for: Mapping Asia Plants: Plant Diversity and a Checklist of Vascular Plants in Indonesia
Source: Plants (Basel). 2024 Aug 16;13(16):2281. doi: 10.3390/plants13162281 (PMC11360604; doi:10.3390/plants13162281)
Supplement: Supplementary file 1 [file plants-13-02281-s001.zip › Data S1 Checklist of the Vascular Plants in Indonesia.xlsx]

## Sheet: Sheet1
Checklist of the Vascular Plants in Indonesia
ID	Taxon Name	Author	Genus	Family	Country	Region
						Kalimantan	Maluku	Sumatra	Java	Sulawesi	Indonesian New Guinea	Lesser Sunda Islands
1	Abebaia fasciculata	(Warb.) Baehni	Abebaia	Sapotaceae	Indonesia		√			√	√
2	Abelmoschus angulosus	Wall. ex Wight & Arn.	Abelmoschus	Malvaceae	Indonesia			√	√
3	Abelmoschus crinitus	Wall.	Abelmoschus	Malvaceae	Indonesia				√			√
4	Abelmoschus ficulneus	(L.) Wight & Arn.	Abelmoschus	Malvaceae	Indonesia			√	√			√
5	Abelmoschus manihot	(L.) Medik.	Abelmoschus	Malvaceae	Indonesia	√	√		√	√	√	√
6	Abelmoschus manihot subsp. tetraphyllus	(Roxb. ex Hornem.) Borss.Waalk.	Abelmoschus	Malvaceae	Indonesia		√		√	√		√
7	Abelmoschus manihot var. pungens	(Roxb.) Hochr.	Abelmoschus	Malvaceae	Indonesia			√	√			√
8	Abelmoschus moschatus	Medik.	Abelmoschus	Malvaceae	Indonesia	√	√	√	√	√	√	√
9	Abelmoschus moschatus subsp. biakensis	(Hochr.) Borss.Waalk.	Abelmoschus	Malvaceae	Indonesia						√
10	Abelmoschus sagittifolius	(Kurz) Merr.	Abelmoschus	Malvaceae	Indonesia		√		√	√	√	√
11	Abildgaardia ovata	(Burm.f.) Kral	Abildgaardia	Cyperaceae	Indonesia				√
12	Abrodictyum brassii	(Croxall) Ebihara & K. Iwats.	Abrodictyum	Hymenophyllaceae	Indonesia				√
13	Abrodictyum caudatum	(Brack. ) Ebihara & K. Iwats.	Abrodictyum	Hymenophyllaceae	Indonesia						√
14	Abrodictyum kalimantanense	(K.Iwats. & M.Kato) Ebihara & K.Iwats.	Abrodictyum	Hymenophyllaceae	Indonesia	√
15	Abrodictyum tamarisciforme	(Jacq. ) Ebihara & Dubuisson	Abrodictyum	Hymenophyllaceae	Indonesia				√		√
16	Abroma augustum	(L.) L.f.	Abroma	Malvaceae	Indonesia	√	√	√	√	√	√	√
17	Abrotanella nivigena	(F.Muell.) F.Muell.	Abrotanella	Asteraceae	Indonesia						√
18	Abrus diversifoliolatus	Breteler	Abrus	Fabaceae	Indonesia				√
19	Abrus laevigatus	E.Mey.	Abrus	Fabaceae	Indonesia				√
20	Abrus melanospermus	Hassk.	Abrus	Fabaceae	Indonesia	√			√
21	Abrus precatorius	L.	Abrus	Fabaceae	Indonesia		√	√	√	√	√	√
22	Abrus precatorius subsp. africanus	Verdc.	Abrus	Fabaceae	Indonesia			√
23	Abutilon auritum	(Wall. ex Link) Sweet	Abutilon	Malvaceae	Indonesia		√		√	√		√
24	Abutilon australiense	(Hochr. ex Britten) Nimbalkar, Nandikar & Sardesai	Abutilon	Malvaceae	Indonesia					√		√
25	Abutilon guineense	(Schumach.) Baker f. & Exell	Abutilon	Malvaceae	Indonesia				√	√		√
26	Abutilon hirtum	(Lam.) Sweet	Abutilon	Malvaceae	Indonesia		√		√		√	√
27	Abutilon indicum	(L. ) Sweet	Abutilon	Malvaceae	Indonesia	√	√	√	√	√	√	√
28	Abutilon indicum subsp. albescens	(Miq.) Borss.Waalk.	Abutilon	Malvaceae	Indonesia		√		√	√		√
29	Abutilon mauritianum	(Jacq.) Medik.	Abutilon	Malvaceae	Indonesia				√
30	Abutilon pannosum	(G.Forst.) Schltdl.	Abutilon	Malvaceae	Indonesia				√
31	Abutilon persicum	(Burm.f.) Merr.	Abutilon	Malvaceae	Indonesia				√			√
32	Acacia aulacocarpa	A.Cunn. ex Benth.	Acacia	Fabaceae	Indonesia						√
33	Acacia auriculiformis	A.Cunn. ex Benth.	Acacia	Fabaceae	Indonesia		√				√
34	Acacia concurrens	Pedley	Acacia	Fabaceae	Indonesia						√
35	Acacia falcata	Willd.	Acacia	Fabaceae	Indonesia				√
36	Acacia leptocarpa	A.Cunn. ex Benth.	Acacia	Fabaceae	Indonesia							√
37	Acacia longispicata	Benth.	Acacia	Fabaceae	Indonesia		√
38	Acacia mangium	Willd.	Acacia	Fabaceae	Indonesia		√				√
39	Acacia mariae	Pedley	Acacia	Fabaceae	Indonesia		√
40	Acacia oraria	F.Muell.	Acacia	Fabaceae	Indonesia	√		√	√			√
41	Acacia peregrinalis	M.W.McDonald & Maslin	Acacia	Fabaceae	Indonesia		√				√
42	Acacia polystachya	A.Cunn. ex Benth.	Acacia	Fabaceae	Indonesia						√
43	Acacia pubirhachis	Pedley	Acacia	Fabaceae	Indonesia						√
44	Acacia sericoflora	Pedley	Acacia	Fabaceae	Indonesia						√
45	Acacia simplex	(Sparrm.) Pedley	Acacia	Fabaceae	Indonesia		√
46	Acacia simsii	A.Cunn. ex Benth.	Acacia	Fabaceae	Indonesia						√
47	Acacia wetarensis	Pedley	Acacia	Fabaceae	Indonesia		√					√
48	Acaciella villosa	(Sw.) Britton & Rose	Acaciella	Fabaceae	Indonesia				√			√
49	Acaena novae-zelandiae	Kirk	Acaena	Rosaceae	Indonesia						√
50	Acalypha amentacea	Roxb.	Acalypha	Euphorbiaceae	Indonesia	√	√			√	√
51	Acalypha argentii	Sagun & G.A.Levin	Acalypha	Euphorbiaceae	Indonesia					√
52	Acalypha australis	L.	Acalypha	Euphorbiaceae	Indonesia			√
53	Acalypha balgooyi	Sagun & G.A.Levin	Acalypha	Euphorbiaceae	Indonesia		√
54	Acalypha brachystachya	Hornem.	Acalypha	Euphorbiaceae	Indonesia		√	√	√	√		√
55	Acalypha bullata	Müll.Arg.	Acalypha	Euphorbiaceae	Indonesia				√
56	Acalypha capillipes	Müll.Arg.	Acalypha	Euphorbiaceae	Indonesia					√
57	Acalypha cardiophylla	Merr.	Acalypha	Euphorbiaceae	Indonesia	√
58	Acalypha caturus	Blume	Acalypha	Euphorbiaceae	Indonesia	√	√	√	√	√	√	√
59	Acalypha cuneata	Poepp.	Acalypha	Euphorbiaceae	Indonesia				√
60	Acalypha floresensis	Sagun & G.A.Levin	Acalypha	Euphorbiaceae	Indonesia							√
61	Acalypha fruticosa	Forssk.	Acalypha	Euphorbiaceae	Indonesia			√
62	Acalypha grandis	Benth.	Acalypha	Euphorbiaceae	Indonesia		√			√
63	Acalypha hellwigii	Warb.	Acalypha	Euphorbiaceae	Indonesia		√			√	√
64	Acalypha hoffmanniana	Hurus.	Acalypha	Euphorbiaceae	Indonesia					√
65	Acalypha indica	L.	Acalypha	Euphorbiaceae	Indonesia		√	√	√	√	√	√
66	Acalypha integrifolia	Willd.	Acalypha	Euphorbiaceae	Indonesia				√
67	Acalypha lanceolata	Willd.	Acalypha	Euphorbiaceae	Indonesia		√	√	√	√	√	√
68	Acalypha lanceolata var. glandulosa	(Müll.Arg.) Radcl.-Sm.	Acalypha	Euphorbiaceae	Indonesia				√
69	Acalypha longispica	Warb.	Acalypha	Euphorbiaceae	Indonesia		√			√	√
70	Acalypha marginata	(Poir.) Spreng.	Acalypha	Euphorbiaceae	Indonesia				√
71	Acalypha nervulosa	Airy Shaw	Acalypha	Euphorbiaceae	Indonesia						√
72	Acalypha novoguineensis	Warb.	Acalypha	Euphorbiaceae	Indonesia					√		√
73	Acalypha paniculata	Miq.	Acalypha	Euphorbiaceae	Indonesia				√			√
74	Acalypha persimilis	Müll.Arg.	Acalypha	Euphorbiaceae	Indonesia			√
75	Acalypha pilosa	Cav.	Acalypha	Euphorbiaceae	Indonesia		√
76	Acalypha poiretii	Spreng.	Acalypha	Euphorbiaceae	Indonesia					√
77	Acalypha rhomboidea	Raf.	Acalypha	Euphorbiaceae	Indonesia			√	√			√
78	Acalypha siamensis	Oliv. ex Gage	Acalypha	Euphorbiaceae	Indonesia			√	√	√	√
79	Acalypha spiciflora	Burm.f.	Acalypha	Euphorbiaceae	Indonesia			√				√
80	Acalypha zollingeri	Müll.Arg.	Acalypha	Euphorbiaceae	Indonesia				√			√
81	Acanthophippium chrysoglossum	Schltr.	Acanthophippium	Orchidaceae	Indonesia			√
82	Acanthophippium eburneum	Kraenzl.	Acanthophippium	Orchidaceae	Indonesia			√
83	Acanthophippium javanicum	Blume	Acanthophippium	Orchidaceae	Indonesia	√		√	√	√	√	√
84	Acanthophippium lilacinum	J.J.Wood & C.L.Chan	Acanthophippium	Orchidaceae	Indonesia	√				√
85	Acanthophippium parviflorum	Hassk.	Acanthophippium	Orchidaceae	Indonesia			√	√
86	Acanthophippium splendidum	J.J.Sm.	Acanthophippium	Orchidaceae	Indonesia		√			√	√
87	Acanthophippium striatum	Lindl.	Acanthophippium	Orchidaceae	Indonesia			√	√			√
88	Acanthus ebracteatus	Vahl	Acanthus	Acanthaceae	Indonesia	√	√	√	√	√	√	√
89	Acanthus flexicaulis	Bremek.	Acanthus	Acanthaceae	Indonesia			√
90	Acanthus ilicifolius	L.	Acanthus	Acanthaceae	Indonesia	√	√	√	√	√	√	√
91	Acanthus volubilis	Wall.	Acanthus	Acanthaceae	Indonesia		√	√		√	√
92	Acer caesium	Wall. ex Brandis	Acer	Sapindaceae	Indonesia			√
93	Acer javanicum	Burm.f.	Acer	Sapindaceae	Indonesia				√
94	Acer laevigatum	Wall.	Acer	Sapindaceae	Indonesia				√
95	Acer laurinum	Hassk.	Acer	Sapindaceae	Indonesia	√		√	√	√		√
96	Acer oblongum	Wall. ex DC.	Acer	Sapindaceae	Indonesia				√
97	Aceratium archboldianum	A.C.Sm.	Aceratium	Elaeocarpaceae	Indonesia						√
98	Aceratium brassii	A.C.Sm.	Aceratium	Elaeocarpaceae	Indonesia						√
99	Aceratium dasyphyllum	A.C.Sm.	Aceratium	Elaeocarpaceae	Indonesia		√
100	Aceratium hypoleucum	Kaneh. & Hatus.	Aceratium	Elaeocarpaceae	Indonesia						√
101	Aceratium ledermannii	Schltr.	Aceratium	Elaeocarpaceae	Indonesia						√
102	Aceratium megalospermum	(F.Muell.) Balgooy	Aceratium	Elaeocarpaceae	Indonesia				√
103	Aceratium muellerianum	Schltr.	Aceratium	Elaeocarpaceae	Indonesia						√
104	Aceratium oppositifolium	DC.	Aceratium	Elaeocarpaceae	Indonesia		√	√	√	√	√
105	Aceratium pachypetalum	Schltr.	Aceratium	Elaeocarpaceae	Indonesia						√
106	Aceratium parvifolium	Schltr.	Aceratium	Elaeocarpaceae	Indonesia						√
107	Aceratium pittosporoides	Schltr.	Aceratium	Elaeocarpaceae	Indonesia						√
108	Aceratium sericeum	A.C.Sm.	Aceratium	Elaeocarpaceae	Indonesia						√
109	Aceratium sphaerocarpum	Kaneh. & Hatus.	Aceratium	Elaeocarpaceae	Indonesia						√
110	Achillea condensata	Miq.	Achillea	Asteraceae	Indonesia				√
111	Achilleanthus megacarpus	(Merr. & L.M.Perry) J.G.Chavez	Achilleanthus	Rubiaceae	Indonesia					√	√
112	Achilleanthus schmutzii	(M.E.Jansen) J.G.Chavez	Achilleanthus	Rubiaceae	Indonesia							√
113	Achnatherum calamagrostis	(L.) P.Beauv.	Achnatherum	Poaceae	Indonesia				√
114	Achudemia japonica	Maxim.	Achudemia	Urticaceae	Indonesia			√
115	Achudemia subpubera	(Miq.) Y.G.Wei & A.K.Monro	Achudemia	Urticaceae	Indonesia			√	√
116	Achyranthes aspera	L.	Achyranthes	Amaranthaceae	Indonesia		√	√	√	√	√	√
117	Achyranthes aspera var. pubescens	(Moq.) M.Gómez	Achyranthes	Amaranthaceae	Indonesia			√
118	Achyranthes bidentata	Blume	Achyranthes	Amaranthaceae	Indonesia	√	√	√	√	√	√	√
119	Achyrospermum densiflorum	Blume	Achyrospermum	Lamiaceae	Indonesia			√	√	√		√
120	Acilepis dendigulensis	(DC.) H.Rob.	Acilepis	Asteraceae	Indonesia			√	√
121	Ackama brassii	(L.M.Perry) Pillon & H.C.Hopkins	Ackama	Cunoniaceae	Indonesia
122	Ackama celebica	(Blume) Pillon & H.C.Hopkins	Ackama	Cunoniaceae	Indonesia		√			√	√
123	Ackama fulva	(Schltr.) Pillon & H.C.Hopkins	Ackama	Cunoniaceae	Indonesia						√
124	Ackama papuana	Pulle	Ackama	Cunoniaceae	Indonesia						√
125	Ackama rufa	(Schltr.) Pillon & H.C.Hopkins	Ackama	Cunoniaceae	Indonesia						√
126	Acmella alba	(L'Hér.) R.K.Jansen	Acmella	Asteraceae	Indonesia			√	√
127	Acmella calva	(DC.) R.K.Jansen	Acmella	Asteraceae	Indonesia				√			√
128	Acmella caulirhiza	Delile	Acmella	Asteraceae	Indonesia				√
129	Acmella grandiflora	(Turcz.) R.K.Jansen	Acmella	Asteraceae	Indonesia				√		√	√
130	Acmella grandiflora var. discoidea	R.K.Jansen	Acmella	Asteraceae	Indonesia						√
131	Acmella paniculata	(Wall. ex DC.) R.K.Jansen	Acmella	Asteraceae	Indonesia	√	√	√	√	√	√
132	Acorus calamus	L.	Acorus	Acoraceae	Indonesia	√	√	√	√	√	√	√
133	Acorus calamus var. angustatus	Besser	Acorus	Acoraceae	Indonesia				√	√		√
134	Acrachne racemosa	(B.Heyne ex Roth) Ohwi	Acrachne	Poaceae	Indonesia				√			√
135	Acranthera abbreviata	Valeton	Acranthera	Rubiaceae	Indonesia	√
136	Acranthera aurantiaca	Valeton ex Bremek.	Acranthera	Rubiaceae	Indonesia			√
137	Acranthera axilliflora	Valeton	Acranthera	Rubiaceae	Indonesia	√
138	Acranthera bullata	Merr.	Acranthera	Rubiaceae	Indonesia	√
139	Acranthera capitata	Valeton	Acranthera	Rubiaceae	Indonesia	√
140	Acranthera endertii	Bremek.	Acranthera	Rubiaceae	Indonesia	√
141	Acranthera frutescens	Valeton	Acranthera	Rubiaceae	Indonesia	√
142	Acranthera hallieri	Valeton	Acranthera	Rubiaceae	Indonesia	√
143	Acranthera hirtostipula	Valeton	Acranthera	Rubiaceae	Indonesia	√
144	Acranthera involucrata	Valeton	Acranthera	Rubiaceae	Indonesia	√
145	Acranthera johannis-winkleri	Merr.	Acranthera	Rubiaceae	Indonesia	√
146	Acranthera lanceolata	Valeton	Acranthera	Rubiaceae	Indonesia	√
147	Acranthera longipes	Merr.	Acranthera	Rubiaceae	Indonesia			√
148	Acranthera longipetiolata	Merr. ex Bremek.	Acranthera	Rubiaceae	Indonesia	√
149	Acranthera maculata	Valeton	Acranthera	Rubiaceae	Indonesia	√
150	Acranthera megaphylla	Bremek.	Acranthera	Rubiaceae	Indonesia	√
151	Acranthera nieuwenhuisii	Valeton ex Bremek.	Acranthera	Rubiaceae	Indonesia	√
152	Acranthera parviflora	Valeton	Acranthera	Rubiaceae	Indonesia	√
153	Acranthera ruttenii	Bremek.	Acranthera	Rubiaceae	Indonesia	√
154	Acranthera salmonea	Bremek.	Acranthera	Rubiaceae	Indonesia	√
155	Acranthera siliquosa	Bremek.	Acranthera	Rubiaceae	Indonesia	√
156	Acranthera simalurensis	Bremek.	Acranthera	Rubiaceae	Indonesia			√
157	Acranthera strigosa	Valeton	Acranthera	Rubiaceae	Indonesia	√
158	Acranthera variegata	Merr.	Acranthera	Rubiaceae	Indonesia	√
159	Acranthera yatesii	Merr.	Acranthera	Rubiaceae	Indonesia			√
160	Acriopsis densiflora	Lindl.	Acriopsis	Orchidaceae	Indonesia	√		√
161	Acriopsis densiflora var. borneensis	(Ridl.) Minderh. & de Vogel	Acriopsis	Orchidaceae	Indonesia	√
162	Acriopsis indica	Wight	Acriopsis	Orchidaceae	Indonesia	√		√	√	√		√
163	Acriopsis liliifolia	(J.Koenig) Ormerod	Acriopsis	Orchidaceae	Indonesia	√	√	√	√	√	√	√
164	Acriopsis liliifolia var. auriculata	(Minderh. & de Vogel) J.J.Wood	Acriopsis	Orchidaceae	Indonesia	√		√	√
165	Acriopsis ridleyi	Hook.f.	Acriopsis	Orchidaceae	Indonesia	√
166	Acrocarpus fraxinifolius	Wight & Arn.	Acrocarpus	Fabaceae	Indonesia
167	Acroceras munroanum	(Balansa) Henrard	Acroceras	Poaceae	Indonesia	√		√	√	√
168	Acroceras tonkinense	(Balansa) C.E.Hubb. ex Bor	Acroceras	Poaceae	Indonesia	√	√	√	√			√
169	Acroceras zizanioides	(Kunth) Dandy	Acroceras	Poaceae	Indonesia			√			√
170	Acronychia arfakensis	Gibbs	Acronychia	Rutaceae	Indonesia						√
171	Acronychia dimorphocalyx	T.G.Hartley	Acronychia	Rutaceae	Indonesia						√
172	Acronychia emarginata	Lauterb.	Acronychia	Rutaceae	Indonesia						√
173	Acronychia glauca	T.G.Hartley	Acronychia	Rutaceae	Indonesia						√
174	Acronychia goniocarpa	Merr. & L.M.Perry	Acronychia	Rutaceae	Indonesia						√
175	Acronychia montana	T.G.Hartley	Acronychia	Rutaceae	Indonesia						√
176	Acronychia murina	Ridl.	Acronychia	Rutaceae	Indonesia						√
177	Acronychia papuana	Gibbs	Acronychia	Rutaceae	Indonesia						√
178	Acronychia pedunculata	(L.) Miq.	Acronychia	Rutaceae	Indonesia	√	√	√	√	√	√
179	Acronychia pullei	Lauterb.	Acronychia	Rutaceae	Indonesia						√
180	Acronychia reticulata	Lauterb.	Acronychia	Rutaceae	Indonesia						√
181	Acronychia rugosa	T.G.Hartley	Acronychia	Rutaceae	Indonesia						√
182	Acronychia similaris	T.G.Hartley	Acronychia	Rutaceae	Indonesia						√
183	Acronychia trifoliolata	Zoll. & Moritzi	Acronychia	Rutaceae	Indonesia		√	√	√	√	√	√
184	Acronychia trifoliolata var. ampla	T.G.Hartley	Acronychia	Rutaceae	Indonesia					√	√
185	Acronychia vestita	F.Muell.	Acronychia	Rutaceae	Indonesia							√
186	Acronychia wisseliana	T.G.Hartley	Acronychia	Rutaceae	Indonesia						√
187	Acrosorus friderici-et-pauli	(Christ) Copel.	Acrosorus	Polypodiaceae	Indonesia	√	√			√
188	Acrosorus streptophyllus	(Baker) Copel.	Acrosorus	Polypodiaceae	Indonesia	√	√			√
189	Acrostichum aureum	L.	Acrostichum	Pteridaceae	Indonesia	√	√	√	√	√	√	√
190	Acrostichum speciosum	Willd.	Acrostichum	Pteridaceae	Indonesia	√	√	√	√	√	√	√
191	Acrothamnus suaveolens	(Hook.f.) Quinn	Acrothamnus	Ericaceae	Indonesia					√	√	√
192	Acrotrema costatum	Jack	Acrotrema	Dilleniaceae	Indonesia			√
193	Actephila discoidea	Heijkoop & Welzen	Actephila	Phyllanthaceae	Indonesia						√
194	Actephila excelsa	(Dalzell) Müll.Arg.	Actephila	Phyllanthaceae	Indonesia	√		√	√	√
195	Actephila latifolia	Benth.	Actephila	Phyllanthaceae	Indonesia		√					√
196	Actephila lindleyi	(Steud.) Airy Shaw	Actephila	Phyllanthaceae	Indonesia		√				√	√
197	Actephila stipularis	Heijkoop & Welzen	Actephila	Phyllanthaceae	Indonesia					√
198	Actephila subsessilis	Gagnep.	Actephila	Phyllanthaceae	Indonesia
199	Actinidia callosa	Lindl.	Actinidia	Actinidiaceae	Indonesia			√	√
200	Actinidia callosa var. pubescens	Dunn	Actinidia	Actinidiaceae	Indonesia			√
201	Actinidia chinensis	Planch.	Actinidia	Actinidiaceae	Indonesia				√
202	Actinidia indochinensis	Merr.	Actinidia	Actinidiaceae	Indonesia			√
203	Actinidia latifolia	(Gardner & Champ.) Merr.	Actinidia	Actinidiaceae	Indonesia	√		√
204	Actinodaphne angustifolia	(Blume) Nees	Actinodaphne	Lauraceae	Indonesia	√		√	√	√	√
205	Actinodaphne archboldiana	C.K.Allen	Actinodaphne	Lauraceae	Indonesia
206	Actinodaphne borneensis	Meisn.	Actinodaphne	Lauraceae	Indonesia	√		√
207	Actinodaphne caesia	Teschner	Actinodaphne	Lauraceae	Indonesia						√
208	Actinodaphne celebica	Miq.	Actinodaphne	Lauraceae	Indonesia		√			√
209	Actinodaphne corymbosa	Blume	Actinodaphne	Lauraceae	Indonesia			√
210	Actinodaphne diversifolia	Merr.	Actinodaphne	Lauraceae	Indonesia	√						√
211	Actinodaphne ellipticibacca	Kosterm.	Actinodaphne	Lauraceae	Indonesia
212	Actinodaphne engleriana	Teschner	Actinodaphne	Lauraceae	Indonesia						√
213	Actinodaphne fuliginosa	Airy Shaw	Actinodaphne	Lauraceae	Indonesia	√
214	Actinodaphne furfuracea	Blume	Actinodaphne	Lauraceae	Indonesia	√
215	Actinodaphne glabra	Blume	Actinodaphne	Lauraceae	Indonesia	√	√	√	√
216	Actinodaphne glomerata	(Blume) Nees	Actinodaphne	Lauraceae	Indonesia	√	√	√	√	√		√
217	Actinodaphne gracilis	Miq.	Actinodaphne	Lauraceae	Indonesia			√
218	Actinodaphne hirsuta	Blume	Actinodaphne	Lauraceae	Indonesia	√		√	√	√
219	Actinodaphne intermedia	(Elmer) Kosterm. ex Brambach & Pelser	Actinodaphne	Lauraceae	Indonesia					√
220	Actinodaphne javanica	Miq.	Actinodaphne	Lauraceae	Indonesia				√
221	Actinodaphne kinabaluensis	Kosterm.	Actinodaphne	Lauraceae	Indonesia	√
222	Actinodaphne lanceolata	Dalzell & A.Gibson	Actinodaphne	Lauraceae	Indonesia				√	√
223	Actinodaphne latifolia	Teschner	Actinodaphne	Lauraceae	Indonesia						√
224	Actinodaphne ledermannii	Teschner	Actinodaphne	Lauraceae	Indonesia						√
225	Actinodaphne macrophylla	(Blume) Nees	Actinodaphne	Lauraceae	Indonesia	√	√	√	√	√	√	√
226	Actinodaphne macroptera	Miq.	Actinodaphne	Lauraceae	Indonesia			√
227	Actinodaphne malaccensis	Hook.f.	Actinodaphne	Lauraceae	Indonesia	√
228	Actinodaphne mollis	Blume	Actinodaphne	Lauraceae	Indonesia			√
229	Actinodaphne moluccana	Blume	Actinodaphne	Lauraceae	Indonesia		√
230	Actinodaphne montana	Gamble	Actinodaphne	Lauraceae	Indonesia			√
231	Actinodaphne multiflora	Benth.	Actinodaphne	Lauraceae	Indonesia			√			√	√
232	Actinodaphne myriantha	Merr.	Actinodaphne	Lauraceae	Indonesia	√
233	Actinodaphne nitida	Teschner	Actinodaphne	Lauraceae	Indonesia						√
234	Actinodaphne novoguineensis	Teschner	Actinodaphne	Lauraceae	Indonesia						√
235	Actinodaphne obtusa	Teschner	Actinodaphne	Lauraceae	Indonesia						√
236	Actinodaphne oleifolia	Gamble	Actinodaphne	Lauraceae	Indonesia	√		√
237	Actinodaphne pauciflora	Blume	Actinodaphne	Lauraceae	Indonesia	√		√		√
238	Actinodaphne percoriacea	S.Julia	Actinodaphne	Lauraceae	Indonesia	√
239	Actinodaphne procera	Nees	Actinodaphne	Lauraceae	Indonesia	√	√	√	√	√	√	√
240	Actinodaphne pruinosa	Nees	Actinodaphne	Lauraceae	Indonesia	√		√
241	Actinodaphne pubescens	Blume	Actinodaphne	Lauraceae	Indonesia			√	√
242	Actinodaphne pulchra	Teschner	Actinodaphne	Lauraceae	Indonesia						√
243	Actinodaphne quercina	Blume	Actinodaphne	Lauraceae	Indonesia				√
244	Actinodaphne ridleyi	Gamble	Actinodaphne	Lauraceae	Indonesia	√
245	Actinodaphne robusta	S.Julia	Actinodaphne	Lauraceae	Indonesia	√
246	Actinodaphne rufescens	Blume	Actinodaphne	Lauraceae	Indonesia	√
247	Actinodaphne rumphii	Blume	Actinodaphne	Lauraceae	Indonesia		√
248	Actinodaphne scleroptera	Miq.	Actinodaphne	Lauraceae	Indonesia			√
249	Actinodaphne semengohensis	S.Julia	Actinodaphne	Lauraceae	Indonesia	√
250	Actinodaphne sesquipedalis	Hook.f. & Thomson ex Meisn.	Actinodaphne	Lauraceae	Indonesia			√	√
251	Actinodaphne soepadmoi	S.Julia	Actinodaphne	Lauraceae	Indonesia	√
252	Actinodaphne spathulifolia	S.Julia	Actinodaphne	Lauraceae	Indonesia	√
253	Actinodaphne sulcata	S.Julia	Actinodaphne	Lauraceae	Indonesia	√
254	Actinodaphne superba	Boerl.	Actinodaphne	Lauraceae	Indonesia	√		√		√
255	Actinodaphne tomentosa	Teschner	Actinodaphne	Lauraceae	Indonesia						√
256	Actinodaphne venosa	S.Julia	Actinodaphne	Lauraceae	Indonesia	√
257	Actinorhytis calapparia	(Blume) H.Wendl. & Drude ex Scheff.	Actinorhytis	Arecaceae	Indonesia			√			√
258	Actinoschoenus aphyllus	(Vahl) Larridon	Actinoschoenus	Cyperaceae	Indonesia	√		√
259	Actinoscirpus grossus	(L.f.) Goetgh. & D.A.Simpson	Actinoscirpus	Cyperaceae	Indonesia	√		√	√	√	√	√
260	Actinostachys digitata	(L.) Wall.	Actinostachys	Schizaeaceae	Indonesia	√	√	√	√	√	√	√
261	Actinostachys inopinata	(Selling) C.F.Reed	Actinostachys	Schizaeaceae	Indonesia	√	√	√			√
262	Actinostachys intermedia	(Mett.) C.F.Reed	Actinostachys	Schizaeaceae	Indonesia				√
263	Actinostachys spirophylla	(Troll) C.F.Reed	Actinostachys	Schizaeaceae	Indonesia		√
264	Actinostachys wagneri	(Selling) C.F.Reed	Actinostachys	Schizaeaceae	Indonesia	√	√				√
265	Acystopteris tenuisecta	(Blume) Tagawa	Acystopteris	Cystopteridaceae	Indonesia		√	√	√	√
266	Adenanthera bicolor	Moon	Adenanthera	Fabaceae	Indonesia		√	√		√
267	Adenanthera borneensis	Brace ex Prain	Adenanthera	Fabaceae	Indonesia	√
268	Adenanthera forbesii	Gagnep.	Adenanthera	Fabaceae	Indonesia			√
269	Adenanthera intermedia	Merr.	Adenanthera	Fabaceae	Indonesia	√		√		√	√
270	Adenanthera kostermansii	I.C.Nielsen	Adenanthera	Fabaceae	Indonesia	√		√				√
271	Adenanthera malayana	Kosterm.	Adenanthera	Fabaceae	Indonesia	√		√
272	Adenanthera malayana subsp. andersonii	I.C.Nielsen	Adenanthera	Fabaceae	Indonesia	√
273	Adenanthera microsperma	Teijsm. & Binn.	Adenanthera	Fabaceae	Indonesia	√	√	√	√	√	√	√
274	Adenanthera novoguineensis	Baker f.	Adenanthera	Fabaceae	Indonesia	√	√	√			√
275	Adenanthera pavonina	L.	Adenanthera	Fabaceae	Indonesia
276	Adenia cordifolia	(Blume) Engl.	Adenia	Passifloraceae	Indonesia	√		√	√	√
277	Adenia heterophylla	(Blume) Koord.	Adenia	Passifloraceae	Indonesia	√	√	√	√	√	√	√
278	Adenia heterophylla subsp. australis	(R.Br. ex DC.) W.J.de Wilde	Adenia	Passifloraceae	Indonesia		√		√			√
279	Adenia heterophylla var. celebica	(Koord.) W.J.de Wilde	Adenia	Passifloraceae	Indonesia		√			√
280	Adenia hondala	(Gaertn.) W.J.de Wilde	Adenia	Passifloraceae	Indonesia				√
281	Adenia lobata	(Jacq.) Engl.	Adenia	Passifloraceae	Indonesia				√
282	Adenia macrophylla	(Blume) Koord.	Adenia	Passifloraceae	Indonesia	√		√	√
283	Adenia macrophylla var. singaporiana	(Wall. ex G.Don) W.J.de Wilde	Adenia	Passifloraceae	Indonesia
284	Adenia macrophylla var. smilacina	(Hallier f.) W.J.de Wilde	Adenia	Passifloraceae	Indonesia	√
285	Adenia penangiana	(Wall. ex G.Don) W.J.de Wilde	Adenia	Passifloraceae	Indonesia			√
286	Adenocaulon bicolor	Hook.	Adenocaulon	Asteraceae	Indonesia				√
287	Adenogramma oppositifolia	Hassk.	Adenogramma	Molluginaceae	Indonesia				√
288	Adenoncos buruensis	J.J.Sm.	Adenoncos	Orchidaceae	Indonesia		√			√
289	Adenoncos celebica	Schltr.	Adenoncos	Orchidaceae	Indonesia		√			√
290	Adenoncos elongata	J.J.Sm.	Adenoncos	Orchidaceae	Indonesia			√
291	Adenoncos macrantha	Schltr.	Adenoncos	Orchidaceae	Indonesia					√
292	Adenoncos major	Ridl.	Adenoncos	Orchidaceae	Indonesia					√
293	Adenoncos nasonioides	Schltr.	Adenoncos	Orchidaceae	Indonesia					√
294	Adenoncos parviflora	Ridl.	Adenoncos	Orchidaceae	Indonesia	√		√
295	Adenoncos quadrangularis	Sulist.	Adenoncos	Orchidaceae	Indonesia			√	√
296	Adenoncos saccata	J.J.Sm.	Adenoncos	Orchidaceae	Indonesia	√
297	Adenoncos suborbicularis	Carr	Adenoncos	Orchidaceae	Indonesia			√
298	Adenoncos sumatrana	J.J.Sm.	Adenoncos	Orchidaceae	Indonesia	√		√
299	Adenoncos triangularis	Sulist.	Adenoncos	Orchidaceae	Indonesia				√	√
300	Adenoncos triloba	Carr	Adenoncos	Orchidaceae	Indonesia					√
301	Adenoncos uniflora	J.J.Sm.	Adenoncos	Orchidaceae	Indonesia			√
302	Adenoncos vesiculosa	Carr	Adenoncos	Orchidaceae	Indonesia			√
303	Adenoncos virens	Blume	Adenoncos	Orchidaceae	Indonesia	√		√	√	√
304	Adenosma camphorata	Hook.f.	Adenosma	Plantaginaceae	Indonesia			√
305	Adenosma glutinosa	(L.) Druce	Adenosma	Plantaginaceae	Indonesia	√		√	√		√
306	Adenosma hirsuta	(Miq.) Kurz	Adenosma	Plantaginaceae	Indonesia			√
307	Adenosma indiana	(Lour.) Merr.	Adenosma	Plantaginaceae	Indonesia	√	√	√	√	√
308	Adenosma javanica	(Blume) Koord.	Adenosma	Plantaginaceae	Indonesia		√	√	√		√
309	Adenosma nelsonioides	(Miq.) Hallier f. ex Bremek.	Adenosma	Plantaginaceae	Indonesia	√		√
310	Adenosma punctata	Pennell	Adenosma	Plantaginaceae	Indonesia						√
311	Adenosma subrepens	(Thwaites) Benth. ex Hook.f.	Adenosma	Plantaginaceae	Indonesia			√
312	Adenosma ternata	Pennell	Adenosma	Plantaginaceae	Indonesia						√
313	Adenostemma hirsutum	DC.	Adenostemma	Asteraceae	Indonesia			√	√			√
314	Adenostemma lavenia	(L.) Kuntze	Adenostemma	Asteraceae	Indonesia	√	√	√	√	√	√	√
315	Adenostemma lavenia var. microcephalum	(DC.) J.Kost.	Adenostemma	Asteraceae	Indonesia		√
316	Adenostemma macrophyllum	DC.	Adenostemma	Asteraceae	Indonesia		√	√	√	√		√
317	Adenostemma parviflorum	(Blume) DC.	Adenostemma	Asteraceae	Indonesia			√	√	√		√
318	Adenostemma renschii	J.Kost.	Adenostemma	Asteraceae	Indonesia							√
319	Adenostemma viscosum	J.R.Forst. & G.Forst.	Adenostemma	Asteraceae	Indonesia			√	√		√	√
320	Adiantum aethiopicum	L.	Adiantum	Pteridaceae	Indonesia				√	√		√
321	Adiantum aneitense	Carruth.	Adiantum	Pteridaceae	Indonesia		√				√
322	Adiantum cajennense	Willd. ex Klotzsch	Adiantum	Pteridaceae	Indonesia				√
323	Adiantum capillus-veneris	L.	Adiantum	Pteridaceae	Indonesia				√		√	√
324	Adiantum caudatum	L.	Adiantum	Pteridaceae	Indonesia	√	√	√	√	√	√	√
325	Adiantum celebicum	Christ	Adiantum	Pteridaceae	Indonesia	√	√	√		√
326	Adiantum ciliatum	Blume	Adiantum	Pteridaceae	Indonesia		√	√		√
327	Adiantum cinnamomeum	Lellinger & J.Prado	Adiantum	Pteridaceae	Indonesia	√
328	Adiantum decipiens	Desv.	Adiantum	Pteridaceae	Indonesia							√
329	Adiantum diaphanum	Blume	Adiantum	Pteridaceae	Indonesia	√	√	√	√	√	√	√
330	Adiantum edgeworthii	Hook.	Adiantum	Pteridaceae	Indonesia							√
331	Adiantum flabellulatum	L.	Adiantum	Pteridaceae	Indonesia		√	√	√	√		√
332	Adiantum hispidulum	Sw.	Adiantum	Pteridaceae	Indonesia	√	√	√	√	√	√	√
333	Adiantum hollandiae	Alderw.	Adiantum	Pteridaceae	Indonesia		√				√
334	Adiantum hosei	Baker	Adiantum	Pteridaceae	Indonesia	√	√			√
335	Adiantum kingii	Copel.	Adiantum	Pteridaceae	Indonesia						√
336	Adiantum lunulatum	Cav.	Adiantum	Pteridaceae	Indonesia	√	√		√	√		√
337	Adiantum malesianum	J.Ghatak	Adiantum	Pteridaceae	Indonesia	√	√	√	√	√
338	Adiantum mindanaoense	Copel.	Adiantum	Pteridaceae	Indonesia		√			√	√
339	Adiantum monosorum	Baker	Adiantum	Pteridaceae	Indonesia	√	√			√
340	Adiantum neoguineense	T.Moore	Adiantum	Pteridaceae	Indonesia						√
341	Adiantum pedatum	L.	Adiantum	Pteridaceae	Indonesia				√			√
342	Adiantum philippense	L.	Adiantum	Pteridaceae	Indonesia	√	√		√	√	√	√
343	Adiantum philippense subsp. intermedium	S.C.Verma & Fraser-Jenk.	Adiantum	Pteridaceae	Indonesia					√	√
344	Adiantum proliferum	Roxb.	Adiantum	Pteridaceae	Indonesia		√
345	Adiantum pulchellum	Blume	Adiantum	Pteridaceae	Indonesia			√	√			√
346	Adiantum pulcherrimum	Copel.	Adiantum	Pteridaceae	Indonesia	√
347	Adiantum rhizophorum	Sw.	Adiantum	Pteridaceae	Indonesia							√
348	Adiantum serratifolium	Alderw.	Adiantum	Pteridaceae	Indonesia	√			√	√
349	Adiantum soboliferum	Wall. ex Hook.	Adiantum	Pteridaceae	Indonesia					√		√
350	Adiantum stenochlamys	Baker	Adiantum	Pteridaceae	Indonesia			√		√		√
351	Adiantum tripteris	K.U.Kramer	Adiantum	Pteridaceae	Indonesia						√
352	Adiantum zollingeri	Mett.	Adiantum	Pteridaceae	Indonesia	√			√	√		√
353	Adina cordifolia	(Roxb.) Brandis	Adina	Rubiaceae	Indonesia				√
354	Adina eurhyncha	(Miq.) Å.Krüger & Löfstrand	Adina	Rubiaceae	Indonesia	√	√	√			√
355	Adina fagifolia	(Teijsm. & Binn. ex Havil.) Valeton ex Merr.	Adina	Rubiaceae	Indonesia		√		√	√
356	Adina multifolia	Havil.	Adina	Rubiaceae	Indonesia		√	√			√
357	Adina trichotoma	(Zoll. & Moritzi) Benth. & Hook.f. ex B.D.Jacks.	Adina	Rubiaceae	Indonesia	√	√	√	√	√	√
358	Adinandra acuminata	Korth.	Adinandra	Pentaphylacaceae	Indonesia	√	√	√
359	Adinandra acuta	Korth.	Adinandra	Pentaphylacaceae	Indonesia	√
360	Adinandra anisobasis	Kobuski	Adinandra	Pentaphylacaceae	Indonesia	√
361	Adinandra borneensis	Kobuski	Adinandra	Pentaphylacaceae	Indonesia	√		√
362	Adinandra brassii	Kobuski	Adinandra	Pentaphylacaceae	Indonesia		√			√	√
363	Adinandra brefeldii	Koord.	Adinandra	Pentaphylacaceae	Indonesia					√
364	Adinandra celebica	Koord.	Adinandra	Pentaphylacaceae	Indonesia					√
365	Adinandra clemensiae	Kobuski	Adinandra	Pentaphylacaceae	Indonesia	√
366	Adinandra collina	Kobuski	Adinandra	Pentaphylacaceae	Indonesia	√		√
367	Adinandra colombonensis	Kobuski	Adinandra	Pentaphylacaceae	Indonesia	√
368	Adinandra cordifolia	Ridl.	Adinandra	Pentaphylacaceae	Indonesia	√
369	Adinandra dasyantha	Korth.	Adinandra	Pentaphylacaceae	Indonesia			√	√
370	Adinandra dubia	Kobuski	Adinandra	Pentaphylacaceae	Indonesia			√
371	Adinandra dumosa	Jack	Adinandra	Pentaphylacaceae	Indonesia	√		√	√
372	Adinandra endertii	Kobuski	Adinandra	Pentaphylacaceae	Indonesia	√		√
373	Adinandra excelsa	Korth.	Adinandra	Pentaphylacaceae	Indonesia	√		√		√
374	Adinandra eymae	Kobuski	Adinandra	Pentaphylacaceae	Indonesia					√
375	Adinandra forbesii	Baker f.	Adinandra	Pentaphylacaceae	Indonesia		√				√
376	Adinandra integerrima	T.Anderson ex Dyer	Adinandra	Pentaphylacaceae	Indonesia			√
377	Adinandra javanica	Choisy	Adinandra	Pentaphylacaceae	Indonesia				√			√
378	Adinandra kjellbergii	Kobuski	Adinandra	Pentaphylacaceae	Indonesia					√
379	Adinandra kostermansii	Sugau	Adinandra	Pentaphylacaceae	Indonesia	√
380	Adinandra laronensis	Kobuski	Adinandra	Pentaphylacaceae	Indonesia					√
381	Adinandra loerzingiana	Kobuski	Adinandra	Pentaphylacaceae	Indonesia			√
382	Adinandra maculosa	T.Anderson ex Dyer	Adinandra	Pentaphylacaceae	Indonesia	√
383	Adinandra magniflora	Kobuski	Adinandra	Pentaphylacaceae	Indonesia	√
384	Adinandra masambensis	Kobuski	Adinandra	Pentaphylacaceae	Indonesia					√
385	Adinandra meratusensis	Sugau	Adinandra	Pentaphylacaceae	Indonesia	√
386	Adinandra myrioneura	Kobuski	Adinandra	Pentaphylacaceae	Indonesia	√
387	Adinandra obtusata	Korth.	Adinandra	Pentaphylacaceae	Indonesia	√
388	Adinandra polyneura	Kobuski	Adinandra	Pentaphylacaceae	Indonesia			√
389	Adinandra rantepaoensis	Kobuski	Adinandra	Pentaphylacaceae	Indonesia					√
390	Adinandra rubiginosa	Kobuski	Adinandra	Pentaphylacaceae	Indonesia	√
391	Adinandra sarosanthera	Miq.	Adinandra	Pentaphylacaceae	Indonesia	√		√	√	√		√
392	Adinandra steenisii	Kobuski	Adinandra	Pentaphylacaceae	Indonesia					√
393	Adinandra subauriculata	Kobuski	Adinandra	Pentaphylacaceae	Indonesia			√
394	Adinandra subsessilis	Airy Shaw	Adinandra	Pentaphylacaceae	Indonesia	√
395	Adinandra subunguiculata	Kobuski	Adinandra	Pentaphylacaceae	Indonesia					√
396	Adinandra sylvestris	Jacq.	Adinandra	Pentaphylacaceae	Indonesia			√
397	Adinandra villosa	Choisy	Adinandra	Pentaphylacaceae	Indonesia			√
398	Adinobotrys vastus	(Kosterm.) J.Compton & Schrire	Adinobotrys	Fabaceae	Indonesia	√		√
399	Aegialitis annulata	R.Br.	Aegialitis	Plumbaginaceae	Indonesia		√				√	√
400	Aegiceras corniculatum	(L.) Blanco	Aegiceras	Primulaceae	Indonesia	√	√	√	√	√	√	√
401	Aegiceras floridum	Roem. & Schult.	Aegiceras	Primulaceae	Indonesia		√	√	√	√	√	√
402	Aeginetia acaulis	(Roxb.) Walp.	Aeginetia	Orobanchaceae	Indonesia			√	√			√
403	Aeginetia indica	L.	Aeginetia	Orobanchaceae	Indonesia	√			√			√
404	Aeginetia mirabilis	(Blume) Bakh.	Aeginetia	Orobanchaceae	Indonesia			√	√
405	Aeginetia selebica	Bakh.	Aeginetia	Orobanchaceae	Indonesia					√
406	Aegle marmelos	(L.) Corrêa	Aegle	Rutaceae	Indonesia		√	√	√	√		√
407	Aegonychon zollingeri	(DC.) Holub	Aegonychon	Boraginaceae	Indonesia				√
408	Aerides falcata	Lindl. & Paxton	Aerides	Orchidaceae	Indonesia				√
409	Aerides huttonii	(Hook.f.) J.H.Veitch	Aerides	Orchidaceae	Indonesia					√
410	Aerides inflexa	Teijsm. & Binn.	Aerides	Orchidaceae	Indonesia					√		√
411	Aerides multiflora	Roxb.	Aerides	Orchidaceae	Indonesia				√
412	Aerides odorata	Lour.	Aerides	Orchidaceae	Indonesia	√	√	√	√	√	√	√
413	Aerides ringens	(Lindl.) C.E.C.Fisch.	Aerides	Orchidaceae	Indonesia	√
414	Aerides thibautiana	Rchb.f.	Aerides	Orchidaceae	Indonesia				√	√
415	Aerides timorana	Miq.	Aerides	Orchidaceae	Indonesia							√
416	Aeridostachya acuminata	(Blume) Rauschert	Aeridostachya	Orchidaceae	Indonesia			√	√
417	Aeridostachya clavimentalis	(Ridl.) Rauschert	Aeridostachya	Orchidaceae	Indonesia			√
418	Aeridostachya coffeicolor	(Kraenzl.) Rauschert	Aeridostachya	Orchidaceae	Indonesia				√
419	Aeridostachya crassipes	(Ridl.) Rauschert	Aeridostachya	Orchidaceae	Indonesia			√
420	Aeridostachya decurrentipetala	(J.J.Sm.) Rauschert	Aeridostachya	Orchidaceae	Indonesia			√
421	Aeridostachya gobiensis	(Schltr.) Rauschert	Aeridostachya	Orchidaceae	Indonesia		√			√
422	Aeridostachya junghuhnii	(J.J.Sm.) Brieger	Aeridostachya	Orchidaceae	Indonesia			√	√			√
423	Aeridostachya odontoglossa	(Schltr.) Rauschert	Aeridostachya	Orchidaceae	Indonesia			√
424	Aeridostachya robusta	(Blume) Brieger	Aeridostachya	Orchidaceae	Indonesia	√		√	√	√
425	Aeridostachya sumatrensis	(Ridl.) Rauschert	Aeridostachya	Orchidaceae	Indonesia			√
426	Aeridostachya trichotaenia	(Schltr.) Brieger	Aeridostachya	Orchidaceae	Indonesia			√
427	Aeridostachya unifolia	(J.J.Sm.) Rauschert	Aeridostachya	Orchidaceae	Indonesia			√	√
428	Aeridostachya vulcanica	(Schltr.) Brieger	Aeridostachya	Orchidaceae	Indonesia					√
429	Aerva javanica	(Burm.f.) Juss. ex Schult.	Aerva	Amaranthaceae	Indonesia				√
430	Aerva javanica var. bovei	Webb	Aerva	Amaranthaceae	Indonesia				√
431	Aeschynanthus albidus	(Blume) Steud.	Aeschynanthus	Gesneriaceae	Indonesia	√	√	√	√	√
432	Aeschynanthus amboinensis	(Merr.) Mendum	Aeschynanthus	Gesneriaceae	Indonesia		√
433	Aeschynanthus amoenus	C.B.Clarke	Aeschynanthus	Gesneriaceae	Indonesia				√
434	Aeschynanthus angustifolius	(Blume) Steud.	Aeschynanthus	Gesneriaceae	Indonesia	√	√	√	√
435	Aeschynanthus arfakensis	C.B.Clarke	Aeschynanthus	Gesneriaceae	Indonesia						√
436	Aeschynanthus argentii	Mendum	Aeschynanthus	Gesneriaceae	Indonesia
437	Aeschynanthus batesii	Mendum	Aeschynanthus	Gesneriaceae	Indonesia					√
438	Aeschynanthus brachyphyllus	S.Moore	Aeschynanthus	Gesneriaceae	Indonesia						√
439	Aeschynanthus burttii	Mendum	Aeschynanthus	Gesneriaceae	Indonesia					√
440	Aeschynanthus caudatus	C.B.Clarke	Aeschynanthus	Gesneriaceae	Indonesia			√
441	Aeschynanthus celebicus	Koord.	Aeschynanthus	Gesneriaceae	Indonesia					√
442	Aeschynanthus chrysanthus	P.Woods	Aeschynanthus	Gesneriaceae	Indonesia			√
443	Aeschynanthus citrinus	Mendum & S.M.Scott	Aeschynanthus	Gesneriaceae	Indonesia					√
444	Aeschynanthus cordifolius	Kraenzl.	Aeschynanthus	Gesneriaceae	Indonesia		√
445	Aeschynanthus crassifolius	(Elmer) Schltr.	Aeschynanthus	Gesneriaceae	Indonesia					√
446	Aeschynanthus curtisii	C.B.Clarke	Aeschynanthus	Gesneriaceae	Indonesia	√
447	Aeschynanthus dasycalyx	Hallier f.	Aeschynanthus	Gesneriaceae	Indonesia	√
448	Aeschynanthus dempoensis	S.Moore	Aeschynanthus	Gesneriaceae	Indonesia			√
449	Aeschynanthus ellipticus	K.Schum. & Lauterb.	Aeschynanthus	Gesneriaceae	Indonesia						√
450	Aeschynanthus ellipticus var. glabrescens	Lauterb.	Aeschynanthus	Gesneriaceae	Indonesia						√
451	Aeschynanthus elongatus	C.B.Clarke	Aeschynanthus	Gesneriaceae	Indonesia	√		√
452	Aeschynanthus flavidus	Mendum & P.Woods	Aeschynanthus	Gesneriaceae	Indonesia
453	Aeschynanthus forbesii	(S.Moore) K.Schum.	Aeschynanthus	Gesneriaceae	Indonesia						√
454	Aeschynanthus fruticosus	Ridl.	Aeschynanthus	Gesneriaceae	Indonesia			√
455	Aeschynanthus geminatus	Zoll. & Moritzi	Aeschynanthus	Gesneriaceae	Indonesia				√
456	Aeschynanthus geminatus var. venulosus	C. B. Clarke	Aeschynanthus	Gesneriaceae	Indonesia				√
457	Aeschynanthus gesneriflorus	S.Moore	Aeschynanthus	Gesneriaceae	Indonesia						√
458	Aeschynanthus gjellerupii	Schltr.	Aeschynanthus	Gesneriaceae	Indonesia						√
459	Aeschynanthus horsfieldii	R.Br.	Aeschynanthus	Gesneriaceae	Indonesia		√	√	√
460	Aeschynanthus horsfieldii var. brachycalyx	C. B. Clarke	Aeschynanthus	Gesneriaceae	Indonesia				√
461	Aeschynanthus impar	Schltr.	Aeschynanthus	Gesneriaceae	Indonesia						√
462	Aeschynanthus intraflavus	Mendum	Aeschynanthus	Gesneriaceae	Indonesia		√
463	Aeschynanthus janowskyi	Schltr.	Aeschynanthus	Gesneriaceae	Indonesia						√
464	Aeschynanthus kermesinus	Schltr.	Aeschynanthus	Gesneriaceae	Indonesia						√
465	Aeschynanthus lepidospermus	C.B.Clarke	Aeschynanthus	Gesneriaceae	Indonesia	√
466	Aeschynanthus leptocladus	C.B.Clarke	Aeschynanthus	Gesneriaceae	Indonesia						√
467	Aeschynanthus lobaticalyx	Mendum	Aeschynanthus	Gesneriaceae	Indonesia					√
468	Aeschynanthus longicaulis	Wall. ex R.Br.	Aeschynanthus	Gesneriaceae	Indonesia
469	Aeschynanthus longiflorus	(Blume) A.DC.	Aeschynanthus	Gesneriaceae	Indonesia			√	√
470	Aeschynanthus macrocalyx	C.B.Clarke	Aeschynanthus	Gesneriaceae	Indonesia			√
471	Aeschynanthus magnificus	Stapf	Aeschynanthus	Gesneriaceae	Indonesia	√		√
472	Aeschynanthus marginatus	Ridl.	Aeschynanthus	Gesneriaceae	Indonesia			√
473	Aeschynanthus microphyllus	C.B.Clarke	Aeschynanthus	Gesneriaceae	Indonesia					√
474	Aeschynanthus microtrichus	C.B.Clarke	Aeschynanthus	Gesneriaceae	Indonesia						√
475	Aeschynanthus miniatus	Lindl.	Aeschynanthus	Gesneriaceae	Indonesia				√
476	Aeschynanthus nabirensis	Kaneh. & Hatus.	Aeschynanthus	Gesneriaceae	Indonesia						√
477	Aeschynanthus nummularius	(Burkill & S.Moore) K.Schum.	Aeschynanthus	Gesneriaceae	Indonesia						√
478	Aeschynanthus obconicus	C.B.Clarke	Aeschynanthus	Gesneriaceae	Indonesia	√		√
479	Aeschynanthus oxychlamys	Mendum	Aeschynanthus	Gesneriaceae	Indonesia						√
480	Aeschynanthus papuanus	(Schltr.) B.L.Burtt	Aeschynanthus	Gesneriaceae	Indonesia						√
481	Aeschynanthus parviflorus	(D.Don) Spreng.	Aeschynanthus	Gesneriaceae	Indonesia				√
482	Aeschynanthus podocarpus	C.B.Clarke	Aeschynanthus	Gesneriaceae	Indonesia						√
483	Aeschynanthus praelongus	Kraenzl.	Aeschynanthus	Gesneriaceae	Indonesia	√
484	Aeschynanthus pulcher	(Blume) G.Don	Aeschynanthus	Gesneriaceae	Indonesia	√	√	√	√	√		√
485	Aeschynanthus pullei	Schltr.	Aeschynanthus	Gesneriaceae	Indonesia						√
486	Aeschynanthus radicans	Jack	Aeschynanthus	Gesneriaceae	Indonesia	√		√	√	√	√	√
487	Aeschynanthus rhododendron	Ridl.	Aeschynanthus	Gesneriaceae	Indonesia			√
488	Aeschynanthus roseoflorus	Mendum	Aeschynanthus	Gesneriaceae	Indonesia		√
489	Aeschynanthus rubiginosus	Teijsm. & Binn.	Aeschynanthus	Gesneriaceae	Indonesia				√
490	Aeschynanthus siphonanthus	C.B.Clarke	Aeschynanthus	Gesneriaceae	Indonesia	√
491	Aeschynanthus sojolianus	Mendum & L.E.R.Galloway	Aeschynanthus	Gesneriaceae	Indonesia					√
492	Aeschynanthus speciosus	Hook.	Aeschynanthus	Gesneriaceae	Indonesia			√	√
493	Aeschynanthus suborbiculatus	S.Moore	Aeschynanthus	Gesneriaceae	Indonesia						√
494	Aeschynanthus teysmannianus	Miq.	Aeschynanthus	Gesneriaceae	Indonesia				√
495	Aeschynanthus trichocalyx	Kraenzl.	Aeschynanthus	Gesneriaceae	Indonesia	√
496	Aeschynanthus tricolor	Hook.	Aeschynanthus	Gesneriaceae	Indonesia	√
497	Aeschynanthus tubiflorus	C.B.Clarke	Aeschynanthus	Gesneriaceae	Indonesia						√
498	Aeschynanthus vinaceus	P.Woods	Aeschynanthus	Gesneriaceae	Indonesia
499	Aeschynanthus viridiflorus	Teijsm. & Binn.	Aeschynanthus	Gesneriaceae	Indonesia					√
500	Aeschynanthus viridiflorus var. ternateus	C. B. Clarke	Aeschynanthus	Gesneriaceae	Indonesia		√
501	Aeschynanthus volubilis	Jack	Aeschynanthus	Gesneriaceae	Indonesia	√		√	√	√
502	Aeschynanthus wallichii	R.Br.	Aeschynanthus	Gesneriaceae	Indonesia	√		√
503	Aeschynomene afraspera	J.Léonard	Aeschynomene	Fabaceae	Indonesia
504	Aeschynomene aspera	L.	Aeschynomene	Fabaceae	Indonesia				√
505	Aeschynomene atropurpurea	Span.	Aeschynomene	Fabaceae	Indonesia							√
506	Aeschynomene indica	L.	Aeschynomene	Fabaceae	Indonesia	√
507	Aeschynomene moluccana	Kostel.	Aeschynomene	Fabaceae	Indonesia		√
508	Aeschynomene rudis	Benth.	Aeschynomene	Fabaceae	Indonesia	√		√		√
509	Aeschynomene uniflora	E.Mey.	Aeschynomene	Fabaceae	Indonesia				√
510	Aeschynomene villosa	Poir.	Aeschynomene	Fabaceae	Indonesia				√
511	Aeschynomene virginica	(L.) Britton, Sterns & Poggenb.	Aeschynomene	Fabaceae	Indonesia
512	Aetoxylon sympetalum	(Steenis & Domke) Airy Shaw	Aetoxylon	Thymelaeaceae	Indonesia	√
513	Afzelia javanica	(Miq.) J.Léonard	Afzelia	Fabaceae	Indonesia			√	√
514	Afzelia rhomboidea	(Blanco) Fern.-Vill.	Afzelia	Fabaceae	Indonesia	√		√	√		√
515	Agalmyla affinis	Hilliard & B.L.Burtt	Agalmyla	Gesneriaceae	Indonesia	√
516	Agalmyla aitinyuensis	Hilliard & B.L.Burtt	Agalmyla	Gesneriaceae	Indonesia						√
517	Agalmyla ambonica	Hilliard & B.L.Burtt	Agalmyla	Gesneriaceae	Indonesia		√
518	Agalmyla angiensis	(Kaneh. & Hatus.) Hilliard & B.L.Burtt	Agalmyla	Gesneriaceae	Indonesia						√
519	Agalmyla angustifolia	Miq.	Agalmyla	Gesneriaceae	Indonesia			√
520	Agalmyla beccarii	C.B.Clarke	Agalmyla	Gesneriaceae	Indonesia			√
521	Agalmyla bicolor	Hilliard & B.L.Burtt	Agalmyla	Gesneriaceae	Indonesia					√
522	Agalmyla brevifolia	S.Moore	Agalmyla	Gesneriaceae	Indonesia			√
523	Agalmyla brevipes	(C.B.Clarke) B.L.Burtt	Agalmyla	Gesneriaceae	Indonesia						√
524	Agalmyla brownii	(Koord.) B.L.Burtt	Agalmyla	Gesneriaceae	Indonesia					√
525	Agalmyla chorisepala	(C.B.Clarke) Hilliard & B.L.Burtt	Agalmyla	Gesneriaceae	Indonesia				√
526	Agalmyla clarkei	(Elmer) B.L.Burtt	Agalmyla	Gesneriaceae	Indonesia					√
527	Agalmyla columneoides	Hilliard & B.L.Burtt	Agalmyla	Gesneriaceae	Indonesia		√
528	Agalmyla dentatisepala	Hilliard & B.L.Burtt	Agalmyla	Gesneriaceae	Indonesia						√
529	Agalmyla diandra	Hilliard & B.L.Burtt	Agalmyla	Gesneriaceae	Indonesia	√			√
530	Agalmyla elegans	(K.Schum. & Lauterb.) Hilliard & B.L.Burtt	Agalmyla	Gesneriaceae	Indonesia						√
531	Agalmyla elongata	(Blume) B.L.Burtt	Agalmyla	Gesneriaceae	Indonesia		√					√
532	Agalmyla exannulata	Hilliard & B.L.Burtt	Agalmyla	Gesneriaceae	Indonesia					√
533	Agalmyla gjellerupii	(Schltr.) Hilliard & B.L.Burtt	Agalmyla	Gesneriaceae	Indonesia						√
534	Agalmyla glabrisepala	Hilliard & B.L.Burtt	Agalmyla	Gesneriaceae	Indonesia			√
535	Agalmyla glandulosa	Hilliard & B.L.Burtt	Agalmyla	Gesneriaceae	Indonesia						√
536	Agalmyla hilliardiae	D.J.Middleton & S.M.Scott	Agalmyla	Gesneriaceae	Indonesia					√
537	Agalmyla hirta	Hilliard & B.L.Burtt	Agalmyla	Gesneriaceae	Indonesia						√
538	Agalmyla immersinervia	Hilliard	Agalmyla	Gesneriaceae	Indonesia					√
539	Agalmyla inaequidentata	Hilliard & B.L.Burtt	Agalmyla	Gesneriaceae	Indonesia		√
540	Agalmyla javanica	Hilliard & B.L.Burtt	Agalmyla	Gesneriaceae	Indonesia				√			√
541	Agalmyla johannis-winkleri	(Kraenzl.) B.L.Burtt	Agalmyla	Gesneriaceae	Indonesia	√
542	Agalmyla kowapiana	Hilliard & B.L.Burtt	Agalmyla	Gesneriaceae	Indonesia						√
543	Agalmyla leuserensis	Hilliard & B.L.Burtt	Agalmyla	Gesneriaceae	Indonesia			√
544	Agalmyla longiattenuata	Hilliard & B.L.Burtt	Agalmyla	Gesneriaceae	Indonesia						√
545	Agalmyla manuselae	Hilliard & B.L.Burtt	Agalmyla	Gesneriaceae	Indonesia		√
546	Agalmyla minor	(K.Schum. & Lauterb.) Hilliard & B.L.Burtt	Agalmyla	Gesneriaceae	Indonesia
547	Agalmyla multiflora	(Kaneh. & Hatus.) Hilliard & B.L.Burtt	Agalmyla	Gesneriaceae	Indonesia						√
548	Agalmyla obiana	Hilliard & B.L.Burtt	Agalmyla	Gesneriaceae	Indonesia		√
549	Agalmyla parasitica	(Lam.) Kuntze	Agalmyla	Gesneriaceae	Indonesia			√	√	√		√
550	Agalmyla paromoia	Hilliard & B.L.Burtt	Agalmyla	Gesneriaceae	Indonesia						√
551	Agalmyla parvifolia	(S.Moore) Hilliard & B.L.Burtt	Agalmyla	Gesneriaceae	Indonesia						√
552	Agalmyla paucipilosa	Hilliard & B.L.Burtt	Agalmyla	Gesneriaceae	Indonesia					√
553	Agalmyla pulcherrima	Hilliard & B.L.Burtt	Agalmyla	Gesneriaceae	Indonesia					√
554	Agalmyla remotidentata	Hilliard & B.L.Burtt	Agalmyla	Gesneriaceae	Indonesia					√
555	Agalmyla roseoflava	Hilliard & B.L.Burtt	Agalmyla	Gesneriaceae	Indonesia						√
556	Agalmyla scabriflora	Hilliard & B.L.Burtt	Agalmyla	Gesneriaceae	Indonesia					√
557	Agalmyla similis	Hilliard & B.L.Burtt	Agalmyla	Gesneriaceae	Indonesia						√
558	Agalmyla singularis	Hilliard & B.L.Burtt	Agalmyla	Gesneriaceae	Indonesia						√
559	Agalmyla sojoliana	Hilliard & B.L.Burtt	Agalmyla	Gesneriaceae	Indonesia					√
560	Agalmyla stellifera	Hilliard & B.L.Burtt	Agalmyla	Gesneriaceae	Indonesia				√			√
561	Agalmyla stenosiphon	Hilliard & B.L.Burtt	Agalmyla	Gesneriaceae	Indonesia						√
562	Agalmyla tamrauana	Hilliard & B.L.Burtt	Agalmyla	Gesneriaceae	Indonesia						√
563	Agalmyla tobensis	Hilliard & B.L.Burtt	Agalmyla	Gesneriaceae	Indonesia			√
564	Agalmyla torajiana	Hilliard	Agalmyla	Gesneriaceae	Indonesia					√
565	Agalmyla triflora	(Valeton) B.L.Burtt	Agalmyla	Gesneriaceae	Indonesia						√
566	Agalmyla valetoniana	(Lauterb.) Hilliard & B.L.Burtt	Agalmyla	Gesneriaceae	Indonesia						√
567	Agalmyla vogelii	Hilliard & B.L.Burtt	Agalmyla	Gesneriaceae	Indonesia					√
568	Agalmyla wekariensis	Hilliard & B.L.Burtt	Agalmyla	Gesneriaceae	Indonesia						√
569	Agalmyla wildeorum	Hilliard & B.L.Burtt	Agalmyla	Gesneriaceae	Indonesia			√
570	Agalmyla wondiwoiana	Hilliard & B.L.Burtt	Agalmyla	Gesneriaceae	Indonesia						√
571	Aganope heptaphylla	(L.) Polhill	Aganope	Fabaceae	Indonesia	√	√	√	√
572	Aganope thyrsiflora	(Benth.) Polhill	Aganope	Fabaceae	Indonesia	√	√	√	√	√
573	Aganosma cymosa	(Roxb.) G.Don	Aganosma	Apocynaceae	Indonesia			√	√
574	Aganosma cymosa var. elegans	(G.Don) Hook.f.	Aganosma	Apocynaceae	Indonesia				√
575	Aganosma wallichii	G.Don	Aganosma	Apocynaceae	Indonesia			√	√		√	√
576	Agarista chlorantha	(Cham.) G.Don	Agarista	Ericaceae	Indonesia				√
577	Agatea violaris	A.Gray	Agatea	Violaceae	Indonesia						√
578	Agathis alba	(Rumph. ex Valmont) Foxw.	Agathis	Araucariaceae	Indonesia		√	√	√	√
579	Agathis borneensis	Warb.	Agathis	Araucariaceae	Indonesia	√	√	√	√	√	√
580	Agathis dammara	(Lamb.) Rich. & A.Rich.	Agathis	Araucariaceae	Indonesia		√			√
581	Agathis labillardierei	Warb.	Agathis	Araucariaceae	Indonesia		√				√
582	Agathis lenticula	de Laub.	Agathis	Araucariaceae	Indonesia
583	Agathis orbicula	de Laub.	Agathis	Araucariaceae	Indonesia	√
584	Agathis silbae	de Laub.	Agathis	Araucariaceae	Indonesia				√
585	Agelaea borneensis	(Hook.f.) Merr.	Agelaea	Connaraceae	Indonesia	√		√	√
586	Agelaea macrophylla	(Zoll.) Leenh.	Agelaea	Connaraceae	Indonesia	√		√	√			√
587	Agelaea trinervis	(Llanos) Merr.	Agelaea	Connaraceae	Indonesia	√	√	√	√
588	Aglaia agglomerata	Merr. & L.M.Perry	Aglaia	Meliaceae	Indonesia						√
589	Aglaia angustifolia	(Miq.) Miq.	Aglaia	Meliaceae	Indonesia	√		√	√
590	Aglaia argentea	Blume	Aglaia	Meliaceae	Indonesia	√	√	√	√	√	√	√
591	Aglaia barbanthera	C.DC.	Aglaia	Meliaceae	Indonesia		√				√
592	Aglaia beccarii	C.DC.	Aglaia	Meliaceae	Indonesia	√
593	Aglaia brassii	Merr. & L.M.Perry	Aglaia	Meliaceae	Indonesia						√
594	Aglaia brownii	Pannell	Aglaia	Meliaceae	Indonesia						√
595	Aglaia ceramica	(Miq.) Pannell	Aglaia	Meliaceae	Indonesia		√
596	Aglaia coriacea	Korth. ex Miq.	Aglaia	Meliaceae	Indonesia	√
597	Aglaia crassinervia	Kurz ex Hiern	Aglaia	Meliaceae	Indonesia	√		√
598	Aglaia cremea	Merr. & L.M.Perry	Aglaia	Meliaceae	Indonesia						√
599	Aglaia cucullata	(Roxb.) Pellegr.	Aglaia	Meliaceae	Indonesia	√		√	√	√	√
600	Aglaia cumingiana	Turcz.	Aglaia	Meliaceae	Indonesia	√
601	Aglaia cuspidata	C.DC.	Aglaia	Meliaceae	Indonesia						√
602	Aglaia edulis	(Roxb.) Wall.	Aglaia	Meliaceae	Indonesia	√	√	√	√	√	√	√
603	Aglaia elaeagnoidea	(A.Juss.) Benth.	Aglaia	Meliaceae	Indonesia	√	√	√	√	√	√	√
604	Aglaia elliptica	(C.DC.) Blume	Aglaia	Meliaceae	Indonesia	√	√	√	√	√	√	√
605	Aglaia elliptica subsp. clementis	(Merr.) Pannell	Aglaia	Meliaceae	Indonesia					√
606	Aglaia erythrosperma	Pannell	Aglaia	Meliaceae	Indonesia	√		√
607	Aglaia euryanthera	Harms	Aglaia	Meliaceae	Indonesia		√				√
608	Aglaia eximia	Miq.	Aglaia	Meliaceae	Indonesia	√	√	√	√	√
609	Aglaia exstipulata	(Griff.) W.Theob.	Aglaia	Meliaceae	Indonesia	√		√	√
610	Aglaia exstipulata subsp. brunneostellata	Pannell	Aglaia	Meliaceae	Indonesia	√
611	Aglaia flavescens	C.DC.	Aglaia	Meliaceae	Indonesia						√
612	Aglaia flavida	Merr. & L.M.Perry	Aglaia	Meliaceae	Indonesia						√
613	Aglaia forbesii	King	Aglaia	Meliaceae	Indonesia	√		√		√
614	Aglaia foveolata	Pannell	Aglaia	Meliaceae	Indonesia	√		√
615	Aglaia glabrata	Teijsm. & Binn.	Aglaia	Meliaceae	Indonesia	√	√	√	√
616	Aglaia grandis	Korth. ex Miq.	Aglaia	Meliaceae	Indonesia	√			√	√
617	Aglaia hiernii	King	Aglaia	Meliaceae	Indonesia	√		√
618	Aglaia ijzermannii	Boerl. & Koord.-Schum.	Aglaia	Meliaceae	Indonesia			√
619	Aglaia koordersii	S.S.Jain & S.Bennet	Aglaia	Meliaceae	Indonesia					√
620	Aglaia korthalsii	Miq.	Aglaia	Meliaceae	Indonesia	√	√	√	√	√		√
621	Aglaia lancilimba	Merr.	Aglaia	Meliaceae	Indonesia					√		√
622	Aglaia lawii	(Wight) C.J.Saldanha	Aglaia	Meliaceae	Indonesia	√	√	√	√	√	√	√
623	Aglaia lawii subsp. oligocarpa	(Miq.) Pannell	Aglaia	Meliaceae	Indonesia	√	√	√	√	√		√
624	Aglaia lawii subsp. submonophylla	(Miq.) Pannell	Aglaia	Meliaceae	Indonesia	√
625	Aglaia laxiflora	Miq.	Aglaia	Meliaceae	Indonesia	√
626	Aglaia lepidopetala	Harms	Aglaia	Meliaceae	Indonesia						√
627	Aglaia lepiorrhachis	Harms	Aglaia	Meliaceae	Indonesia						√
628	Aglaia leptantha	Miq.	Aglaia	Meliaceae	Indonesia	√	√	√	√			√
629	Aglaia leucoclada	C.DC.	Aglaia	Meliaceae	Indonesia		√
630	Aglaia leucophylla	King	Aglaia	Meliaceae	Indonesia	√	√	√	√	√		√
631	Aglaia luzoniensis	(S.Vidal) Merr. & Rolfe	Aglaia	Meliaceae	Indonesia	√				√
632	Aglaia mabberleyi	Pannell	Aglaia	Meliaceae	Indonesia	√
633	Aglaia mackiana	Pannell	Aglaia	Meliaceae	Indonesia						√
634	Aglaia macrocarpa	(Miq.) Pannell	Aglaia	Meliaceae	Indonesia	√	√	√	√	√
635	Aglaia macrostigma	King	Aglaia	Meliaceae	Indonesia			√
636	Aglaia malaccensis	(Ridl.) Pannell	Aglaia	Meliaceae	Indonesia	√		√
637	Aglaia membranifolia	King	Aglaia	Meliaceae	Indonesia			√
638	Aglaia monocaula	C.M.Pannell	Aglaia	Meliaceae	Indonesia						√
639	Aglaia monozyga	Harms	Aglaia	Meliaceae	Indonesia	√
640	Aglaia multinervis	Pannell	Aglaia	Meliaceae	Indonesia	√		√
641	Aglaia nyaruensis	C.M.Pannell	Aglaia	Meliaceae	Indonesia	√
642	Aglaia odorata	Lour.	Aglaia	Meliaceae	Indonesia	√	√	√	√			√
643	Aglaia odoratissima	Blume	Aglaia	Meliaceae	Indonesia	√		√	√	√		√
644	Aglaia oligophylla	Miq.	Aglaia	Meliaceae	Indonesia	√		√	√	√
645	Aglaia pachyphylla	Miq.	Aglaia	Meliaceae	Indonesia	√	√	√	√	√
646	Aglaia palembanica	Miq.	Aglaia	Meliaceae	Indonesia	√		√	√	√
647	Aglaia parviflora	C.DC.	Aglaia	Meliaceae	Indonesia		√				√
648	Aglaia polyneura	C.DC.	Aglaia	Meliaceae	Indonesia						√
649	Aglaia puberulanthera	C.DC.	Aglaia	Meliaceae	Indonesia						√
650	Aglaia ramotricha	Pannell	Aglaia	Meliaceae	Indonesia	√
651	Aglaia rimosa	(Blanco) Merr.	Aglaia	Meliaceae	Indonesia	√	√			√	√
652	Aglaia rivularis	Merr.	Aglaia	Meliaceae	Indonesia	√
653	Aglaia rubiginosa	(Hiern) Pannell	Aglaia	Meliaceae	Indonesia	√		√	√			√
654	Aglaia rufibarbis	Ridl.	Aglaia	Meliaceae	Indonesia
655	Aglaia rufinervis	(Blume) Bentv.	Aglaia	Meliaceae	Indonesia	√		√	√
656	Aglaia rugulosa	Pannell	Aglaia	Meliaceae	Indonesia	√		√
657	Aglaia saltatorum	A.C.Sm.	Aglaia	Meliaceae	Indonesia					√
658	Aglaia samoensis	A.Gray	Aglaia	Meliaceae	Indonesia		√			√	√
659	Aglaia sapindina	(F.Muell.) Harms	Aglaia	Meliaceae	Indonesia		√				√
660	Aglaia scortechinii	King	Aglaia	Meliaceae	Indonesia	√
661	Aglaia sexipetala	Griff.	Aglaia	Meliaceae	Indonesia	√		√	√		√
662	Aglaia silvestris	(M.Roem.) Merr.	Aglaia	Meliaceae	Indonesia	√	√	√	√	√	√	√
663	Aglaia simplicifolia	(Bedd.) Harms	Aglaia	Meliaceae	Indonesia	√		√
664	Aglaia smithii	Koord.	Aglaia	Meliaceae	Indonesia		√			√	√	√
665	Aglaia soepadmoi	Pannell	Aglaia	Meliaceae	Indonesia			√
666	Aglaia speciosa	Blume	Aglaia	Meliaceae	Indonesia	√	√	√	√	√
667	Aglaia spectabilis	(Miq.) S.S.Jain & S.Bennet	Aglaia	Meliaceae	Indonesia	√		√		√	√	√
668	Aglaia squamulosa	King	Aglaia	Meliaceae	Indonesia	√		√		√		√
669	Aglaia stellatopilosa	Pannell	Aglaia	Meliaceae	Indonesia
670	Aglaia subcuprea	Merr. & L.M.Perry	Aglaia	Meliaceae	Indonesia					√	√	√
671	Aglaia subminutiflora	C.DC.	Aglaia	Meliaceae	Indonesia		√			√	√
672	Aglaia subsessilis	Pannell	Aglaia	Meliaceae	Indonesia	√
673	Aglaia tenuicaulis	Hiern	Aglaia	Meliaceae	Indonesia		√	√	√
674	Aglaia teysmanniana	(Miq.) Miq.	Aglaia	Meliaceae	Indonesia	√	√	√	√	√	√	√
675	Aglaia tomentosa	Teijsm. & Binn.	Aglaia	Meliaceae	Indonesia	√	√	√	√	√	√	√
676	Aglaia tomentosa subsp. cordata	(Hiern) Pannell	Aglaia	Meliaceae	Indonesia	√		√	√
677	Aglaia tomentosa subsp. kabaensis	(Baker f.) Pannell	Aglaia	Meliaceae	Indonesia			√
678	Aglaia variisquama	Pannell	Aglaia	Meliaceae	Indonesia	√
679	Aglaia yzermannii	Boerl. & Koord.	Aglaia	Meliaceae	Indonesia			√
680	Aglaodorum griffithii	(Schott) Schott	Aglaodorum	Araceae	Indonesia	√		√
681	Aglaonema commutatum	Schott	Aglaonema	Araceae	Indonesia
682	Aglaonema commutatum var. warburgii	(Engl.) Nicolson	Aglaonema	Araceae	Indonesia					√
683	Aglaonema densinervium	Engl.	Aglaonema	Araceae	Indonesia					√
684	Aglaonema marantifolium	Blume	Aglaonema	Araceae	Indonesia	√	√	√		√	√
685	Aglaonema nebulosum	N.E.Br.	Aglaonema	Araceae	Indonesia	√		√
686	Aglaonema nitidum	(Jack) Kunth	Aglaonema	Araceae	Indonesia	√		√	√	√
687	Aglaonema philippinense	Engl.	Aglaonema	Araceae	Indonesia					√
688	Aglaonema pictum	(Roxb.) Kunth	Aglaonema	Araceae	Indonesia			√
689	Aglaonema rotundum	N.E.Br.	Aglaonema	Araceae	Indonesia			√
690	Aglaonema simplex	Blume	Aglaonema	Araceae	Indonesia	√	√	√	√	√		√
691	Aglaonema vittatum	Ridl. ex Engl.	Aglaonema	Araceae	Indonesia			√
692	Aglossorrhyncha biflora	J.J.Sm.	Aglossorrhyncha	Orchidaceae	Indonesia	√	√				√
693	Aglossorrhyncha fruticicola	J.J.Sm.	Aglossorrhyncha	Orchidaceae	Indonesia						√
694	Aglossorrhyncha galanthiflora	J.J.Sm.	Aglossorrhyncha	Orchidaceae	Indonesia						√
695	Aglossorrhyncha jabiensis	J.J.Sm.	Aglossorrhyncha	Orchidaceae	Indonesia						√
696	Aglossorrhyncha peculiaris	J.J.Sm.	Aglossorrhyncha	Orchidaceae	Indonesia						√
697	Aglossorrhyncha viridis	Schltr.	Aglossorrhyncha	Orchidaceae	Indonesia						√
698	Agrimonia bracteata	E.Mey. ex C.A.Mey.	Agrimonia	Rosaceae	Indonesia				√
699	Agrimonia eupatoria	L.	Agrimonia	Rosaceae	Indonesia				√
700	Agrimonia pilosa	Ledeb.	Agrimonia	Rosaceae	Indonesia				√
701	Agrimonia pilosa var. nepalensis	(D.Don) Nakai	Agrimonia	Rosaceae	Indonesia				√
702	Agrostis capillaris	L.	Agrostis	Poaceae	Indonesia				√
703	Agrostis clavata	Trin.	Agrostis	Poaceae	Indonesia						√
704	Agrostis clemensiorum	Bor	Agrostis	Poaceae	Indonesia				√
705	Agrostis elliottiana	Schult.	Agrostis	Poaceae	Indonesia				√
706	Agrostis gigantea	Roth	Agrostis	Poaceae	Indonesia				√
707	Agrostis infirma	Buse	Agrostis	Poaceae	Indonesia			√	√	√	√	√
708	Agrostis stolonifera	L.	Agrostis	Poaceae	Indonesia				√
709	Agrostistachys borneensis	Becc.	Agrostistachys	Euphorbiaceae	Indonesia	√		√			√
710	Agrostistachys gaudichaudii	Müll.Arg.	Agrostistachys	Euphorbiaceae	Indonesia			√
711	Agrostistachys indica	Dalzell	Agrostistachys	Euphorbiaceae	Indonesia	√
712	Agrostistachys sessilifolia	(Kurz) Pax & K.Hoffm.	Agrostistachys	Euphorbiaceae	Indonesia	√		√
713	Agrostistachys staminodiata	Sevilla	Agrostistachys	Euphorbiaceae	Indonesia			√
714	Agrostophyllum alticola	Ormerod	Agrostophyllum	Orchidaceae	Indonesia						√
715	Agrostophyllum ambangense	Ormerod	Agrostophyllum	Orchidaceae	Indonesia					√
716	Agrostophyllum amboinense	J.J.Sm.	Agrostophyllum	Orchidaceae	Indonesia		√			√
717	Agrostophyllum appendiculoides	Schltr.	Agrostophyllum	Orchidaceae	Indonesia						√
718	Agrostophyllum asahanense	Ormerod	Agrostophyllum	Orchidaceae	Indonesia			√
719	Agrostophyllum atrobrunneum	Ormerod	Agrostophyllum	Orchidaceae	Indonesia						√
720	Agrostophyllum atrovirens	J.J.Sm.	Agrostophyllum	Orchidaceae	Indonesia		√
721	Agrostophyllum beleense	Ormerod	Agrostophyllum	Orchidaceae	Indonesia						√
722	Agrostophyllum bimaculatum	Schltr.	Agrostophyllum	Orchidaceae	Indonesia
723	Agrostophyllum boeeanum	Ormerod	Agrostophyllum	Orchidaceae	Indonesia			√
724	Agrostophyllum brachiatum	J.J.Sm.	Agrostophyllum	Orchidaceae	Indonesia						√
725	Agrostophyllum brassii	Ormerod	Agrostophyllum	Orchidaceae	Indonesia						√
726	Agrostophyllum callosum	Rchb.f.	Agrostophyllum	Orchidaceae	Indonesia			√	√	√
727	Agrostophyllum carrianum	Ormerod	Agrostophyllum	Orchidaceae	Indonesia	√
728	Agrostophyllum crassilabium	Ormerod	Agrostophyllum	Orchidaceae	Indonesia						√
729	Agrostophyllum curvilabre	J.J.Sm.	Agrostophyllum	Orchidaceae	Indonesia						√
730	Agrostophyllum cyathiforme	J.J.Sm.	Agrostophyllum	Orchidaceae	Indonesia	√		√	√
731	Agrostophyllum cyclopense	J.J.Sm.	Agrostophyllum	Orchidaceae	Indonesia						√
732	Agrostophyllum dewildeorum	Ormerod	Agrostophyllum	Orchidaceae	Indonesia			√
733	Agrostophyllum dicksoniae	Ormerod	Agrostophyllum	Orchidaceae	Indonesia		√
734	Agrostophyllum dischorense	Schltr.	Agrostophyllum	Orchidaceae	Indonesia						√
735	Agrostophyllum djaratense	Schltr.	Agrostophyllum	Orchidaceae	Indonesia			√
736	Agrostophyllum dolichophyllum	Schltr.	Agrostophyllum	Orchidaceae	Indonesia
737	Agrostophyllum earinoides	Schltr.	Agrostophyllum	Orchidaceae	Indonesia	√					√
738	Agrostophyllum elongatum	(Ridl.) Schuit.	Agrostophyllum	Orchidaceae	Indonesia	√	√	√	√	√	√
739	Agrostophyllum fibrosum	J.J.Sm.	Agrostophyllum	Orchidaceae	Indonesia						√
740	Agrostophyllum globiceps	Schltr.	Agrostophyllum	Orchidaceae	Indonesia			√
741	Agrostophyllum globigerum	Ames & C.Schweinf.	Agrostophyllum	Orchidaceae	Indonesia	√
742	Agrostophyllum glumaceum	Hook.f.	Agrostophyllum	Orchidaceae	Indonesia	√		√
743	Agrostophyllum graminifolium	Schltr.	Agrostophyllum	Orchidaceae	Indonesia
744	Agrostophyllum habbemense	Ormerod	Agrostophyllum	Orchidaceae	Indonesia						√
745	Agrostophyllum inflatum	Ormerod	Agrostophyllum	Orchidaceae	Indonesia				√
746	Agrostophyllum javanicum	Blume	Agrostophyllum	Orchidaceae	Indonesia	√		√	√			√
747	Agrostophyllum lamellatum	J.J.Sm.	Agrostophyllum	Orchidaceae	Indonesia						√
748	Agrostophyllum lampongense	J.J.Sm.	Agrostophyllum	Orchidaceae	Indonesia			√
749	Agrostophyllum laterale	J.J.Sm.	Agrostophyllum	Orchidaceae	Indonesia	√		√
750	Agrostophyllum latilobum	J.J.Sm.	Agrostophyllum	Orchidaceae	Indonesia			√	√
751	Agrostophyllum laxum	J.J.Sm.	Agrostophyllum	Orchidaceae	Indonesia	√		√	√	√
752	Agrostophyllum leucocephalum	Schltr.	Agrostophyllum	Orchidaceae	Indonesia						√
753	Agrostophyllum longifolium	(Blume) Rchb.f.	Agrostophyllum	Orchidaceae	Indonesia	√	√	√	√	√
754	Agrostophyllum longivaginatum	Ames	Agrostophyllum	Orchidaceae	Indonesia					√
755	Agrostophyllum macrocephalum	Schltr.	Agrostophyllum	Orchidaceae	Indonesia
756	Agrostophyllum majus	Hook.f.	Agrostophyllum	Orchidaceae	Indonesia	√	√	√	√	√	√	√
757	Agrostophyllum mangkutanae	Ormerod	Agrostophyllum	Orchidaceae	Indonesia					√
758	Agrostophyllum megalurum	Rchb.f.	Agrostophyllum	Orchidaceae	Indonesia						√
759	Agrostophyllum montis-jayanum	Ormerod	Agrostophyllum	Orchidaceae	Indonesia						√
760	Agrostophyllum mucronatum	J.J.Sm.	Agrostophyllum	Orchidaceae	Indonesia		√				√
761	Agrostophyllum neoguinense	Kittr.	Agrostophyllum	Orchidaceae	Indonesia						√
762	Agrostophyllum nidus-avis	Ormerod	Agrostophyllum	Orchidaceae	Indonesia						√
763	Agrostophyllum paniculatum	J.J.Sm.	Agrostophyllum	Orchidaceae	Indonesia						√
764	Agrostophyllum papuanum	Schltr.	Agrostophyllum	Orchidaceae	Indonesia		√
765	Agrostophyllum parviflorum	J.J.Sm.	Agrostophyllum	Orchidaceae	Indonesia		√				√
766	Agrostophyllum patentissimum	J.J.Sm.	Agrostophyllum	Orchidaceae	Indonesia						√
767	Agrostophyllum planicaule	(Wall. ex Lindl.) Rchb.f.	Agrostophyllum	Orchidaceae	Indonesia				√
768	Agrostophyllum rigidifolium	Ridl.	Agrostophyllum	Orchidaceae	Indonesia						√
769	Agrostophyllum saccatum	Ridl.	Agrostophyllum	Orchidaceae	Indonesia	√
770	Agrostophyllum simile	Schltr.	Agrostophyllum	Orchidaceae	Indonesia					√
771	Agrostophyllum spicatum	Schltr.	Agrostophyllum	Orchidaceae	Indonesia						√
772	Agrostophyllum stenophyllum	Schltr.	Agrostophyllum	Orchidaceae	Indonesia						√
773	Agrostophyllum stipulatum	(Griff.) Schltr.	Agrostophyllum	Orchidaceae	Indonesia	√	√	√	√	√
774	Agrostophyllum stipulatum subsp. bicuspidatum	(J.J.Sm.) Schuit.	Agrostophyllum	Orchidaceae	Indonesia	√		√	√	√	√
775	Agrostophyllum subacuminatum	Ormerod	Agrostophyllum	Orchidaceae	Indonesia						√
776	Agrostophyllum sumatranum	Schltr. & J.J.Sm.	Agrostophyllum	Orchidaceae	Indonesia	√		√
777	Agrostophyllum superpositum	Schltr.	Agrostophyllum	Orchidaceae	Indonesia						√
778	Agrostophyllum trifidum	Schltr.	Agrostophyllum	Orchidaceae	Indonesia	√		√	√
779	Agrostophyllum uniflorum	Schltr.	Agrostophyllum	Orchidaceae	Indonesia						√
780	Agrostophyllum vanhulstijnii	J.J.Sm.	Agrostophyllum	Orchidaceae	Indonesia		√			√
781	Agrostophyllum ventricosum	J.J.Sm.	Agrostophyllum	Orchidaceae	Indonesia						√
782	Aidia acuminata	(Blume) K.M.Wong	Aidia	Rubiaceae	Indonesia	√	√	√	√	√		√
783	Aidia acutipetala	Ridsdale	Aidia	Rubiaceae	Indonesia		√
784	Aidia auriculata	(Wall.) Ridsdale	Aidia	Rubiaceae	Indonesia	√		√	√
785	Aidia auriculata var. indigiriensis	Ridsdale	Aidia	Rubiaceae	Indonesia			√
786	Aidia beccariana	(Baill.) Ridsdale	Aidia	Rubiaceae	Indonesia	√
787	Aidia borneensis	Ridsdale	Aidia	Rubiaceae	Indonesia	√
788	Aidia bracteata	Ridsdale	Aidia	Rubiaceae	Indonesia					√
789	Aidia cochinchinensis	Lour.	Aidia	Rubiaceae	Indonesia	√		√	√
790	Aidia corymbosa	(Blume) K.M.Wong	Aidia	Rubiaceae	Indonesia	√		√	√
791	Aidia densiflora	(Wall.) Masam.	Aidia	Rubiaceae	Indonesia	√		√	√	√
792	Aidia dilleniacea	(Baill.) Ridsdale	Aidia	Rubiaceae	Indonesia			√
793	Aidia endertii	Ridsdale	Aidia	Rubiaceae	Indonesia	√
794	Aidia foveata	Ridsdale	Aidia	Rubiaceae	Indonesia	√
795	Aidia glabra	(Valeton) Ridsdale	Aidia	Rubiaceae	Indonesia						√
796	Aidia glabra var. rubiginosa	(Valeton) Ridsdale	Aidia	Rubiaceae	Indonesia						√
797	Aidia halleri	Ridsdale	Aidia	Rubiaceae	Indonesia	√
798	Aidia heterophylla	Ridsdale	Aidia	Rubiaceae	Indonesia					√
799	Aidia impressinervis	(King & Gamble) Ridsdale	Aidia	Rubiaceae	Indonesia	√		√
800	Aidia jambosoides	(Valeton) Ridsdale	Aidia	Rubiaceae	Indonesia	√		√	√
801	Aidia lancifolia	K.M.Wong	Aidia	Rubiaceae	Indonesia	√		√
802	Aidia magnifolia	Ridsdale	Aidia	Rubiaceae	Indonesia	√
803	Aidia moluccana	Ridsdale	Aidia	Rubiaceae	Indonesia		√
804	Aidia paiei	Ridsdale	Aidia	Rubiaceae	Indonesia	√
805	Aidia polystachya	(Valeton) Ridsdale	Aidia	Rubiaceae	Indonesia						√
806	Aidia pulcherrima	(Merr.) Ridsdale	Aidia	Rubiaceae	Indonesia					√
807	Aidia racemosa	(Cav.) Tirveng.	Aidia	Rubiaceae	Indonesia		√	√	√	√	√	√
808	Aidia tomentosa	(Blume) Ridsdale	Aidia	Rubiaceae	Indonesia	√			√	√		√
809	Aidia tomentosa var. sundaica	Ridsdale	Aidia	Rubiaceae	Indonesia					√		√
810	Aidia waugia	Ridsdale	Aidia	Rubiaceae	Indonesia						√
811	Aidia zippeliana	(Scheff.) Ridsdale	Aidia	Rubiaceae	Indonesia						√
812	Aidiopsis orophila	(Miq.) Ridsdale	Aidiopsis	Rubiaceae	Indonesia			√	√
813	Ailanthus altissima	(Mill.) Swingle	Ailanthus	Simaroubaceae	Indonesia		√		√
814	Ailanthus excelsa	Roxb.	Ailanthus	Simaroubaceae	Indonesia				√
815	Ailanthus integrifolia	Lam.	Ailanthus	Simaroubaceae	Indonesia	√	√	√	√	√	√
816	Ailanthus integrifolia subsp. calycina	(Pierre) Noot.	Ailanthus	Simaroubaceae	Indonesia				√
817	Ailanthus triphysa	(Dennst.) Alston	Ailanthus	Simaroubaceae	Indonesia	√	√	√	√	√		√
818	Ainsliaea latifolia	(D.Don) Sch.Bip.	Ainsliaea	Asteraceae	Indonesia			√
819	Ainsliaea reflexa	Merr.	Ainsliaea	Asteraceae	Indonesia			√		√
820	Aira caryophyllea	L.	Aira	Poaceae	Indonesia				√
821	Airosperma grandifolia	Valeton	Airosperma	Rubiaceae	Indonesia						√
822	Airyantha borneensis	(Oliv.) Brummitt	Airyantha	Fabaceae	Indonesia	√
823	Aistopetalum multiflorum	Schltr.	Aistopetalum	Cunoniaceae	Indonesia						√
824	Aistopetalum viticoides	Schltr.	Aistopetalum	Cunoniaceae	Indonesia						√
825	Ajuga integrifolia	Buch.-Ham. ex D.Don	Ajuga	Lamiaceae	Indonesia		√			√	√
826	Ajuga iva	(L.) Schreb.	Ajuga	Lamiaceae	Indonesia							√
827	Ajuga novoguineensis	A.J.Paton & R.J.Johns	Ajuga	Lamiaceae	Indonesia						√
828	Alangium borneense	Merr.	Alangium	Cornaceae	Indonesia	√
829	Alangium chinense	(Lour.) Harms	Alangium	Cornaceae	Indonesia			√	√			√
830	Alangium denudatum	(Bloemb.) W.J.de Wilde & Duyfjes	Alangium	Cornaceae	Indonesia	√		√
831	Alangium ebenaceum	(C.B.Clarke) Harms	Alangium	Cornaceae	Indonesia	√		√
832	Alangium ferrugineum	C.T.White	Alangium	Cornaceae	Indonesia		√				√
833	Alangium frutescens	Zoll. & Moritzi	Alangium	Cornaceae	Indonesia	√	√	√	√	√		√
834	Alangium havilandii	Bloemb.	Alangium	Cornaceae	Indonesia	√
835	Alangium hexapetalum	Lam.	Alangium	Cornaceae	Indonesia				√			√
836	Alangium hollrungii	(K.Schum.) Melch. & Mansf.	Alangium	Cornaceae	Indonesia						√
837	Alangium javanicum	(Blume) Wangerin	Alangium	Cornaceae	Indonesia	√	√	√	√	√	√
838	Alangium kayuniga	K.M.Wong	Alangium	Cornaceae	Indonesia	√
839	Alangium kurzii	Craib	Alangium	Cornaceae	Indonesia			√	√
840	Alangium longiflorum	Merr.	Alangium	Cornaceae	Indonesia	√	√	√	√	√	√
841	Alangium longiflorum var. brachyanthum	(Merr.) W.J.de Wilde & Duyfjes	Alangium	Cornaceae	Indonesia		√
842	Alangium longiflorum var. hirsutum	(Bloemb.) W.J.de Wilde & Duyfjes	Alangium	Cornaceae	Indonesia	√		√		√
843	Alangium maliliense	Bloemb.	Alangium	Cornaceae	Indonesia		√			√	√
844	Alangium maliliense var. celatum	W.J.de Wilde & Duyfjes	Alangium	Cornaceae	Indonesia		√				√
845	Alangium meyeri	Merr.	Alangium	Cornaceae	Indonesia	√		√
846	Alangium meyeri var. macilentum	W.J.de Wilde & Duyfjes	Alangium	Cornaceae	Indonesia	√
847	Alangium mezianum	Wangerin	Alangium	Cornaceae	Indonesia	√
848	Alangium minahassicum	(Bloemb.) W.J.de Wilde & Duyfjes	Alangium	Cornaceae	Indonesia		√			√	√
849	Alangium nobile	(C.B.Clarke) Harms	Alangium	Cornaceae	Indonesia	√		√
850	Alangium oblongum	Craib	Alangium	Cornaceae	Indonesia	√		√
851	Alangium pallens	W.J.de Wilde & Duyfjes	Alangium	Cornaceae	Indonesia	√		√
852	Alangium pilosum	Merr.	Alangium	Cornaceae	Indonesia							√
853	Alangium polyosmoides subsp. tomentosum	(Benth.) W.J.de Wilde & Duyfjes	Alangium	Cornaceae	Indonesia				√
854	Alangium premnifolium	Ohwi	Alangium	Cornaceae	Indonesia
855	Alangium ridleyi	King	Alangium	Cornaceae	Indonesia	√		√
856	Alangium rotundifolium	(Hassk.) Bloemb.	Alangium	Cornaceae	Indonesia			√	√	√		√
857	Alangium salviifolium	(L.f.) Wangerin	Alangium	Cornaceae	Indonesia			√	√	√		√
858	Alangium scandens	Bloemb.	Alangium	Cornaceae	Indonesia	√		√
859	Alangium uniloculare	(Griff.) King	Alangium	Cornaceae	Indonesia	√	√	√	√	√
860	Alangium villosum	(Blume) Wangerin	Alangium	Cornaceae	Indonesia		√	√	√			√
861	Alangium vitiense	(A.Gray) Baill. ex Harms	Alangium	Cornaceae	Indonesia				√
862	Alangium warburgianum	Wangerin	Alangium	Cornaceae	Indonesia		√
863	Alantsilodendron pilosum	Villiers	Alantsilodendron	Fabaceae	Indonesia			√
864	Alatiliparis angustiflora	(J.J.Sm.) Szlach. & Marg.	Alatiliparis	Orchidaceae	Indonesia			√	√
865	Alatiliparis aptenodytes	(J.J.Sm.) Ormerod & Juswara	Alatiliparis	Orchidaceae	Indonesia			√
866	Alatiliparis auriculifera	(J.J.Sm.) Ormerod & Juswara	Alatiliparis	Orchidaceae	Indonesia			√
867	Alatiliparis aurita	(Ridl.) Ormerod & Juswara	Alatiliparis	Orchidaceae	Indonesia							√
868	Alatiliparis bilobulata	(J.J.Sm.) Ormerod & Juswara	Alatiliparis	Orchidaceae	Indonesia				√
869	Alatiliparis decurrens	(Blume) Ormerod & Juswara	Alatiliparis	Orchidaceae	Indonesia			√	√
870	Alatiliparis filicornes	Marg. & Szlach.	Alatiliparis	Orchidaceae	Indonesia			√
871	Alatiliparis hirundo	(Holttum) Ormerod & Juswara	Alatiliparis	Orchidaceae	Indonesia							√
872	Alatiliparis lepanthes	(Schltr.) Szlach. & Marg.	Alatiliparis	Orchidaceae	Indonesia			√	√
873	Alatiliparis leucophaea	(Schltr.) Ormerod & Juswara	Alatiliparis	Orchidaceae	Indonesia			√
874	Alatiliparis otochilus	Marg. & Szlach.	Alatiliparis	Orchidaceae	Indonesia			√
875	Alatiliparis speculifera	(J.J.Sm.) Szlach. & Marg.	Alatiliparis	Orchidaceae	Indonesia				√
876	Alatiliparis spiralipetala	(J.J.Sm.) Ormerod & Juswara	Alatiliparis	Orchidaceae	Indonesia			√
877	Albertisia papuana	Becc.	Albertisia	Menispermaceae	Indonesia	√	√	√	√	√	√
878	Albidella glandulosa	(Thwaites) Lehtonen	Albidella	Alismataceae	Indonesia				√
879	Albidella oligococca	(F.Muell.) Lehtonen	Albidella	Alismataceae	Indonesia				√			√
880	Albizia acle	(Blanco) Merr.	Albizia	Fabaceae	Indonesia					√
881	Albizia chinensis	(Osbeck) Merr.	Albizia	Fabaceae	Indonesia	√	√	√	√			√
882	Albizia corniculata	(Lour.) Druce	Albizia	Fabaceae	Indonesia	√				√
883	Albizia crassiramea	Lace	Albizia	Fabaceae	Indonesia	√				√
884	Albizia julibrissin	Durazz.	Albizia	Fabaceae	Indonesia				√	√
885	Albizia kalkora	(Roxb.) Prain	Albizia	Fabaceae	Indonesia	√		√		√
886	Albizia kostermansii	I.C.Nielsen	Albizia	Fabaceae	Indonesia	√
887	Albizia lebbekoides	(DC.) Benth.	Albizia	Fabaceae	Indonesia		√		√	√	√	√
888	Albizia lucida	(Jacques) Benth.	Albizia	Fabaceae	Indonesia			√	√
889	Albizia myriophylla	Benth.	Albizia	Fabaceae	Indonesia			√
890	Albizia odoratissima	(L.f.) Benth.	Albizia	Fabaceae	Indonesia			√	√
891	Albizia papuensis	Verdc.	Albizia	Fabaceae	Indonesia						√
892	Albizia pedicellata	Baker ex Benth.	Albizia	Fabaceae	Indonesia	√		√
893	Albizia philippinensis	I.C.Nielsen	Albizia	Fabaceae	Indonesia
894	Albizia procera	(Roxb.) Benth.	Albizia	Fabaceae	Indonesia	√	√	√	√	√	√	√
895	Albizia retusa	Benth.	Albizia	Fabaceae	Indonesia	√	√	√	√	√	√	√
896	Albizia rosulata	(Kosterm.) I.C.Nielsen	Albizia	Fabaceae	Indonesia	√		√				√
897	Albizia rosulata subsp. landakensis	(Kosterm.) I.C.Nielsen	Albizia	Fabaceae	Indonesia	√
898	Albizia rufa	(Hassk.) Benth.	Albizia	Fabaceae	Indonesia				√	√		√
899	Albizia saponaria	(Lour.) Blume ex Miq.	Albizia	Fabaceae	Indonesia
900	Albizia saponaria var. velutina	I.C.Nielsen	Albizia	Fabaceae	Indonesia		√			√
901	Albizia splendens	Miq.	Albizia	Fabaceae	Indonesia	√		√		√		√
902	Albizia tomentella	Miq.	Albizia	Fabaceae	Indonesia		√		√			√
903	Albizia tomentella subsp. rotundata	(Blume ex Miq.) I.C.Nielsen	Albizia	Fabaceae	Indonesia		√					√
904	Albizia tomentella var. sumbawaensis	I.C.Nielsen	Albizia	Fabaceae	Indonesia		√					√
905	Albizia westerhuisii	I.C.Nielsen	Albizia	Fabaceae	Indonesia						√
906	Alchemilla villosa	Jungh.	Alchemilla	Rosaceae	Indonesia				√
907	Alchornea cordifolia	(Schumach. & Thonn.) Müll.Arg.	Alchornea	Euphorbiaceae	Indonesia					√
908	Alchornea parviflora	(Benth.) Müll.Arg.	Alchornea	Euphorbiaceae	Indonesia	√		√
909	Alchornea rugosa	(Lour.) Müll.Arg.	Alchornea	Euphorbiaceae	Indonesia		√	√	√	√	√	√
910	Alchornea tiliifolia	(Benth.) Müll.Arg.	Alchornea	Euphorbiaceae	Indonesia			√	√
911	Alchornea trewioides	(Benth.) Müll.Arg.	Alchornea	Euphorbiaceae	Indonesia			√
912	Aldama dentata	La Llave	Aldama	Asteraceae	Indonesia				√
913	Aldrovanda vesiculosa	L.	Aldrovanda	Droseraceae	Indonesia							√
914	Alectra avensis	(Benth.) Merr.	Alectra	Orobanchaceae	Indonesia				√			√
915	Alectra sessiliflora	(Vahl) Kuntze	Alectra	Orobanchaceae	Indonesia				√			√
916	Alectryon affinis	Radlk.	Alectryon	Sapindaceae	Indonesia
917	Alectryon cardiocarpus	Leenh.	Alectryon	Sapindaceae	Indonesia						√
918	Alectryon ferrugineus	(Blume) Radlk.	Alectryon	Sapindaceae	Indonesia		√				√
919	Alectryon glaber	(Blume) Radlk.	Alectryon	Sapindaceae	Indonesia		√		√	√		√
920	Alectryon kangeanensis	Leenh.	Alectryon	Sapindaceae	Indonesia				√
921	Alectryon myrmecophilus	Leenh.	Alectryon	Sapindaceae	Indonesia		√
922	Alectryon reticulatus	Radlk.	Alectryon	Sapindaceae	Indonesia						√
923	Aleisanthia rupestris	(Ridl.) Ridl.	Aleisanthia	Rubiaceae	Indonesia			√
924	Aleisanthiopsis distantiflora	(Merr.) Tange	Aleisanthiopsis	Rubiaceae	Indonesia	√
925	Aleisanthiopsis multiflora	Tange	Aleisanthiopsis	Rubiaceae	Indonesia	√
926	Aletris foliolosa	Stapf	Aletris	Nartheciaceae	Indonesia			√
927	Aleurites moluccanus	(L.) Willd.	Aleurites	Euphorbiaceae	Indonesia	√	√	√	√	√	√	√
928	Allaeanthus kurzii	Hook.f.	Allaeanthus	Moraceae	Indonesia			√
929	Allaeanthus luzonicus	(Blanco) Fern.-Vill.	Allaeanthus	Moraceae	Indonesia					√
930	Allantospermum borneense	Forman	Allantospermum	Irvingiaceae	Indonesia	√	√
931	Allium ascalonicum	L.	Allium	Amaryllidaceae	Indonesia				√	√
932	Allium chinense	G.Don	Allium	Amaryllidaceae	Indonesia			√	√
933	Allium fistulosum	L.	Allium	Amaryllidaceae	Indonesia			√	√			√
934	Allium porrum	L.	Allium	Amaryllidaceae	Indonesia
935	Allium schoenoprasum	L.	Allium	Amaryllidaceae	Indonesia	√		√		√
936	Allium sikkimense	Baker	Allium	Amaryllidaceae	Indonesia						√
937	Allium tuberosum	Rottler ex Spreng.	Allium	Amaryllidaceae	Indonesia			√	√	√
938	Allmania nodiflora	(L.) R.Br. ex Wight	Allmania	Amaranthaceae	Indonesia		√	√	√	√		√
939	Allophylus amboinensis	Blume	Allophylus	Sapindaceae	Indonesia		√	√	√	√		√
940	Allophylus bartlettii	Merr.	Allophylus	Sapindaceae	Indonesia			√
941	Allophylus cobbe	(L.) Forsyth f.	Allophylus	Sapindaceae	Indonesia	√	√	√	√	√	√	√
942	Allophylus decipiens	Radlk.	Allophylus	Sapindaceae	Indonesia				√
943	Allophylus dimorphus	Radlk.	Allophylus	Sapindaceae	Indonesia				√
944	Allophylus insignis	Radlk.	Allophylus	Sapindaceae	Indonesia						√
945	Allophylus javensis	Blume	Allophylus	Sapindaceae	Indonesia	√		√	√	√
946	Allophylus leptococcus	Radlk.	Allophylus	Sapindaceae	Indonesia		√
947	Allophylus micrococcus	Radlk.	Allophylus	Sapindaceae	Indonesia						√
948	Allophylus obliquus	Radlk.	Allophylus	Sapindaceae	Indonesia	√
949	Allophylus scandens	Ridl.	Allophylus	Sapindaceae	Indonesia	√
950	Allophylus sumatranus	Blume	Allophylus	Sapindaceae	Indonesia		√	√	√		√
951	Allophylus timoriensis	(DC.) Blume	Allophylus	Sapindaceae	Indonesia		√		√			√
952	Allophylus triphyllus	(Burm.f.) Merr.	Allophylus	Sapindaceae	Indonesia	√	√	√	√	√		√
953	Allophylus villosus	(Roxb.) Blume	Allophylus	Sapindaceae	Indonesia			√
954	Alloteropsis cimicina	(L.) Stapf	Alloteropsis	Poaceae	Indonesia			√	√			√
955	Alloteropsis semialata	(R.Br.) Hitchc.	Alloteropsis	Poaceae	Indonesia		√		√	√	√	√
956	Alloteropsis semialata subsp. eckloniana	(Lehm.) Gibbs Russ.	Alloteropsis	Poaceae	Indonesia
957	Alloxylon brachycarpum	(Sleumer) P.H.Weston & Crisp	Alloxylon	Proteaceae	Indonesia		√				√
958	Alnus × pubescens	Tausch	Alnus	Betulaceae	Indonesia			√
959	Alnus glutinosa	(L.) Gaertn.	Alnus	Betulaceae	Indonesia			√
960	Alnus japonica	(Thunb.) Steud.	Alnus	Betulaceae	Indonesia				√
961	Alocasia aequiloba	N.E.Br.	Alocasia	Araceae	Indonesia						√
962	Alocasia alba	Schott	Alocasia	Araceae	Indonesia			√	√			√
963	Alocasia arifolia	Hallier f.	Alocasia	Araceae	Indonesia			√
964	Alocasia augustiana	L.Linden & Rodigas	Alocasia	Araceae	Indonesia						√
965	Alocasia baginda	Kurniawan & P.C.Boyce	Alocasia	Araceae	Indonesia	√
966	Alocasia balgooyi	A.Hay	Alocasia	Araceae	Indonesia					√
967	Alocasia beccarii	Engl.	Alocasia	Araceae	Indonesia	√
968	Alocasia boa	A.Hay	Alocasia	Araceae	Indonesia						√
969	Alocasia brancifolia	(Schott) A.Hay	Alocasia	Araceae	Indonesia		√				√
970	Alocasia celebica	Engl. ex Koord.	Alocasia	Araceae	Indonesia					√
971	Alocasia clypeolata	A.Hay	Alocasia	Araceae	Indonesia							√
972	Alocasia cucullata	(Lour.) G.Don	Alocasia	Araceae	Indonesia				√
973	Alocasia flemingiana	Yuzammi & A.Hay	Alocasia	Araceae	Indonesia				√		√
974	Alocasia heterophylla	(C.Presl) Merr.	Alocasia	Araceae	Indonesia			√	√
975	Alocasia hollrungii	Engl.	Alocasia	Araceae	Indonesia						√
976	Alocasia indica	(Lour.) Spach	Alocasia	Araceae	Indonesia	√		√	√
977	Alocasia inornata	Hallier f.	Alocasia	Araceae	Indonesia			√
978	Alocasia kerinciensis	A.Hay	Alocasia	Araceae	Indonesia			√
979	Alocasia lancifolia	Engl.	Alocasia	Araceae	Indonesia						√
980	Alocasia lauterbachiana	(Engl.) A.Hay	Alocasia	Araceae	Indonesia						√
981	Alocasia longiloba	Miq.	Alocasia	Araceae	Indonesia	√		√	√	√	√	√
982	Alocasia macrorrhizos	(L.) G.Don	Alocasia	Araceae	Indonesia	√	√	√	√	√	√	√
983	Alocasia megawatiae	Yuzammi & A.Hay	Alocasia	Araceae	Indonesia					√
984	Alocasia monticola	A.Hay	Alocasia	Araceae	Indonesia						√
985	Alocasia nicolsonii	A.Hay	Alocasia	Araceae	Indonesia						√
986	Alocasia odora	(G.Lodd.) Spach	Alocasia	Araceae	Indonesia			√	√			√
987	Alocasia peltata	M.Hotta	Alocasia	Araceae	Indonesia	√
988	Alocasia portei	Schott	Alocasia	Araceae	Indonesia				√
989	Alocasia princeps	W.Bull	Alocasia	Araceae	Indonesia	√
990	Alocasia principiculus	A.Hay	Alocasia	Araceae	Indonesia	√
991	Alocasia puber	(Hassk.) Schott	Alocasia	Araceae	Indonesia			√	√
992	Alocasia pyrospatha	A.Hay	Alocasia	Araceae	Indonesia						√
993	Alocasia reginae	N.E.Br.	Alocasia	Araceae	Indonesia	√
994	Alocasia reginula	A.Hay	Alocasia	Araceae	Indonesia	√
995	Alocasia ridleyi	A.Hay	Alocasia	Araceae	Indonesia
996	Alocasia robusta	M.Hotta	Alocasia	Araceae	Indonesia	√		√		√
997	Alocasia sarawakensis	M.Hotta	Alocasia	Araceae	Indonesia	√			√
998	Alocasia scabriuscula	N.E.Br.	Alocasia	Araceae	Indonesia	√
999	Alocasia suhirmaniana	Yuzammi & A.Hay	Alocasia	Araceae	Indonesia					√
1000	Alocasia wentii	Engl. & K.Krause	Alocasia	Araceae	Indonesia						√
1001	Alocasia wongii	A.Hay	Alocasia	Araceae	Indonesia			√
1002	Alphandia verniciflua	Airy Shaw	Alphandia	Euphorbiaceae	Indonesia		√				√
1003	Alphitonia excelsa	(Fenzl) Reissek ex Hook.	Alphitonia	Rhamnaceae	Indonesia	√	√	√	√	√	√
1004	Alphitonia ferruginea	Merr. & L.M.Perry	Alphitonia	Rhamnaceae	Indonesia						√
1005	Alphitonia incana	(Roxb.) Teijsm. & Binn. ex Kurz	Alphitonia	Rhamnaceae	Indonesia	√	√	√		√	√	√
1006	Alphitonia macrocarpa	Mansf.	Alphitonia	Rhamnaceae	Indonesia		√				√
1007	Alphitonia zizyphoides	(Biehler) A.Gray	Alphitonia	Rhamnaceae	Indonesia		√			√
1008	Alphonsea borneensis	I.M.Turner	Alphonsea	Annonaceae	Indonesia	√
1009	Alphonsea cylindrica	King	Alphonsea	Annonaceae	Indonesia	√
1010	Alphonsea elliptica	Hook.f. & Thomson	Alphonsea	Annonaceae	Indonesia	√		√	√
1011	Alphonsea havilandii	Kessler	Alphonsea	Annonaceae	Indonesia	√
1012	Alphonsea javanica	Scheff.	Alphonsea	Annonaceae	Indonesia	√	√	√	√	√
1013	Alphonsea johorensis	J.Sinclair	Alphonsea	Annonaceae	Indonesia	√		√
1014	Alphonsea kinabaluensis	J.Sinclair	Alphonsea	Annonaceae	Indonesia	√
1015	Alphonsea malayana	Kessler	Alphonsea	Annonaceae	Indonesia							√
1016	Alphonsea ovata	(Scheff.) J.Sinclair	Alphonsea	Annonaceae	Indonesia						√
1017	Alphonsea ventricosa	(Roxb.) Hook.f. & Thomson	Alphonsea	Annonaceae	Indonesia				√
1018	Alpinia aenea	B.L.Burtt & R.M.Sm.	Alpinia	Zingiberaceae	Indonesia					√		√
1019	Alpinia amentacea	R.M.Sm.	Alpinia	Zingiberaceae	Indonesia
1020	Alpinia aquatica	(Retz.) Roscoe	Alpinia	Zingiberaceae	Indonesia	√	√	√	√
1021	Alpinia arfakensis	K.Schum.	Alpinia	Zingiberaceae	Indonesia						√
1022	Alpinia arfakensis var. subsessilis	Valeton	Alpinia	Zingiberaceae	Indonesia						√
1023	Alpinia assimilis	Ridl.	Alpinia	Zingiberaceae	Indonesia		√	√	√
1024	Alpinia athroantha	Valeton	Alpinia	Zingiberaceae	Indonesia						√
1025	Alpinia beamanii	R.M.Sm.	Alpinia	Zingiberaceae	Indonesia	√
1026	Alpinia biakensis	R.M.Sm.	Alpinia	Zingiberaceae	Indonesia					√	√	√
1027	Alpinia bodenii	R.M.Sm.	Alpinia	Zingiberaceae	Indonesia						√
1028	Alpinia calcarata	(Andrews) Roscoe	Alpinia	Zingiberaceae	Indonesia			√	√
1029	Alpinia calycodes	K.Schum.	Alpinia	Zingiberaceae	Indonesia						√
1030	Alpinia capitellata	Jack	Alpinia	Zingiberaceae	Indonesia	√		√		√
1031	Alpinia carinata	Valeton	Alpinia	Zingiberaceae	Indonesia						√
1032	Alpinia celebica	K.Schum.	Alpinia	Zingiberaceae	Indonesia					√
1033	Alpinia chaunocolea	K.Schum.	Alpinia	Zingiberaceae	Indonesia						√
1034	Alpinia chrysorachis	K.Schum.	Alpinia	Zingiberaceae	Indonesia					√
1035	Alpinia coeruleoviridis	K.Schum.	Alpinia	Zingiberaceae	Indonesia					√
1036	Alpinia conchigera	Griff.	Alpinia	Zingiberaceae	Indonesia	√		√
1037	Alpinia condensata	Valeton	Alpinia	Zingiberaceae	Indonesia						√
1038	Alpinia cylindrocephala	K.Schum.	Alpinia	Zingiberaceae	Indonesia					√
1039	Alpinia dasystachys	Valeton	Alpinia	Zingiberaceae	Indonesia						√
1040	Alpinia dekockii	Valeton	Alpinia	Zingiberaceae	Indonesia						√
1041	Alpinia densiflora	K.Schum.	Alpinia	Zingiberaceae	Indonesia						√
1042	Alpinia denticulata	(Ridl.) Holttum	Alpinia	Zingiberaceae	Indonesia			√
1043	Alpinia divaricata	Valeton	Alpinia	Zingiberaceae	Indonesia						√
1044	Alpinia domatifera	Valeton	Alpinia	Zingiberaceae	Indonesia						√
1045	Alpinia eremochlamys	K.Schum.	Alpinia	Zingiberaceae	Indonesia					√
1046	Alpinia euastra	K.Schum.	Alpinia	Zingiberaceae	Indonesia						√
1047	Alpinia eubractea	K.Schum.	Alpinia	Zingiberaceae	Indonesia					√
1048	Alpinia flagellaris	(Ridl.) Loes.	Alpinia	Zingiberaceae	Indonesia						√
1049	Alpinia galanga	(L.) Willd.	Alpinia	Zingiberaceae	Indonesia	√	√	√	√	√	√	√
1050	Alpinia gigantea	Blume	Alpinia	Zingiberaceae	Indonesia		√		√	√
1051	Alpinia glabra	Ridl.	Alpinia	Zingiberaceae	Indonesia	√
1052	Alpinia glacicaerulea	R.M.Sm.	Alpinia	Zingiberaceae	Indonesia					√
1053	Alpinia gracillima	Valeton	Alpinia	Zingiberaceae	Indonesia						√
1054	Alpinia haenkei	C.Presl	Alpinia	Zingiberaceae	Indonesia		√		√
1055	Alpinia hansenii	R.M.Sm.	Alpinia	Zingiberaceae	Indonesia	√
1056	Alpinia havilandii	K.Schum.	Alpinia	Zingiberaceae	Indonesia	√
1057	Alpinia himantoglossa	Ridl.	Alpinia	Zingiberaceae	Indonesia						√
1058	Alpinia hulstijnii	Valeton	Alpinia	Zingiberaceae	Indonesia		√		√	√
1059	Alpinia inaequalis	(Ridl.) Loes.	Alpinia	Zingiberaceae	Indonesia						√
1060	Alpinia janowskii	Valeton	Alpinia	Zingiberaceae	Indonesia				√		√
1061	Alpinia javanica	Blume	Alpinia	Zingiberaceae	Indonesia	√	√	√	√
1062	Alpinia juliformis	(Ridl.) R.M.Sm.	Alpinia	Zingiberaceae	Indonesia						√
1063	Alpinia klossii	(Ridl.) R.M.Sm.	Alpinia	Zingiberaceae	Indonesia						√
1064	Alpinia latilabris	Ridl.	Alpinia	Zingiberaceae	Indonesia			√	√		√
1065	Alpinia leptostachya	Valeton	Alpinia	Zingiberaceae	Indonesia					√	√
1066	Alpinia ligulata	K.Schum.	Alpinia	Zingiberaceae	Indonesia	√
1067	Alpinia ludwigiana	R.M.Sm.	Alpinia	Zingiberaceae	Indonesia				√
1068	Alpinia macrocrista	Ardiyani & Ardi	Alpinia	Zingiberaceae	Indonesia					√
1069	Alpinia malaccensis	(Burm.f.) Roscoe	Alpinia	Zingiberaceae	Indonesia		√	√	√
1070	Alpinia manostachys	Valeton	Alpinia	Zingiberaceae	Indonesia					√	√	√
1071	Alpinia maxii	R.M.Sm.	Alpinia	Zingiberaceae	Indonesia					√
1072	Alpinia melichroa	K.Schum.	Alpinia	Zingiberaceae	Indonesia					√
1073	Alpinia microlophon	Ridl.	Alpinia	Zingiberaceae	Indonesia	√
1074	Alpinia monopleura	K.Schum.	Alpinia	Zingiberaceae	Indonesia		√			√
1075	Alpinia multispica	(Ridl.) Loes.	Alpinia	Zingiberaceae	Indonesia						√
1076	Alpinia musifolia	Ridl.	Alpinia	Zingiberaceae	Indonesia					√
1077	Alpinia mutica	Roxb.	Alpinia	Zingiberaceae	Indonesia	√		√	√	√
1078	Alpinia myriocratera	K.Schum.	Alpinia	Zingiberaceae	Indonesia		√			√		√
1079	Alpinia nieuwenhuizii	Valeton	Alpinia	Zingiberaceae	Indonesia	√		√	√
1080	Alpinia nutans	(L.) Roscoe	Alpinia	Zingiberaceae	Indonesia		√		√		√	√
1081	Alpinia odontonema	K.Schum.	Alpinia	Zingiberaceae	Indonesia						√
1082	Alpinia oligantha	Valeton	Alpinia	Zingiberaceae	Indonesia						√
1083	Alpinia orthostachys	K.Schum.	Alpinia	Zingiberaceae	Indonesia					√
1084	Alpinia oxymitra	K.Schum.	Alpinia	Zingiberaceae	Indonesia			√	√
1085	Alpinia padacanca	Valeton ex K.Heyne	Alpinia	Zingiberaceae	Indonesia					√
1086	Alpinia pahangensis	Ridl.	Alpinia	Zingiberaceae	Indonesia			√
1087	Alpinia papuana	Scheff.	Alpinia	Zingiberaceae	Indonesia						√
1088	Alpinia platylopha	(Ridl.) Loes.	Alpinia	Zingiberaceae	Indonesia						√
1089	Alpinia porphyrea	R.M.Sm.	Alpinia	Zingiberaceae	Indonesia						√
1090	Alpinia porphyrocarpa	Ridl.	Alpinia	Zingiberaceae	Indonesia						√
1091	Alpinia pubiflora	(Benth.) K.Schum.	Alpinia	Zingiberaceae	Indonesia		√			√	√
1092	Alpinia pulchella	(K.Schum.) K.Schum.	Alpinia	Zingiberaceae	Indonesia
1093	Alpinia purpurata	(Vieill.) K.Schum.	Alpinia	Zingiberaceae	Indonesia		√				√
1094	Alpinia pusilla	Ardi & Ardiyani	Alpinia	Zingiberaceae	Indonesia					√
1095	Alpinia rafflesiana	Wall. ex Baker	Alpinia	Zingiberaceae	Indonesia	√		√	√
1096	Alpinia regia	K.Heyne ex R.M.Sm.	Alpinia	Zingiberaceae	Indonesia		√			√
1097	Alpinia rigida	Ridl.	Alpinia	Zingiberaceae	Indonesia		√				√
1098	Alpinia romburghiana	Valeton	Alpinia	Zingiberaceae	Indonesia	√
1099	Alpinia rosacea	Valeton	Alpinia	Zingiberaceae	Indonesia						√
1100	Alpinia rosea	Elmer	Alpinia	Zingiberaceae	Indonesia		√
1101	Alpinia rubricaulis	K.Schum.	Alpinia	Zingiberaceae	Indonesia					√
1102	Alpinia sandsii	R.M.Sm.	Alpinia	Zingiberaceae	Indonesia					√
1103	Alpinia scabra	(Blume) Náves	Alpinia	Zingiberaceae	Indonesia		√	√	√
1104	Alpinia sericiflora	K.Schum.	Alpinia	Zingiberaceae	Indonesia		√
1105	Alpinia strobilacea	K.Schum.	Alpinia	Zingiberaceae	Indonesia						√
1106	Alpinia submutica	K.Schum.	Alpinia	Zingiberaceae	Indonesia			√	√
1107	Alpinia subverticillata	Valeton	Alpinia	Zingiberaceae	Indonesia						√
1108	Alpinia superba	(Ridl.) Loes.	Alpinia	Zingiberaceae	Indonesia						√
1109	Alpinia tamacuensis	R.M.Sm.	Alpinia	Zingiberaceae	Indonesia					√
1110	Alpinia tristachya	(Ridl.) Loes.	Alpinia	Zingiberaceae	Indonesia						√
1111	Alpinia valetoniana	Loes.	Alpinia	Zingiberaceae	Indonesia						√
1112	Alpinia versicolor	K.Schum.	Alpinia	Zingiberaceae	Indonesia					√
1113	Alpinia vittata	W.Bull	Alpinia	Zingiberaceae	Indonesia				√
1114	Alpinia warburgii	K.Schum.	Alpinia	Zingiberaceae	Indonesia					√
1115	Alpinia zerumbet	(Pers.) B.L.Burtt & R.M.Sm.	Alpinia	Zingiberaceae	Indonesia			√	√			√
1116	Alseodaphne albifrons	Kosterm.	Alseodaphne	Lauraceae	Indonesia	√
1117	Alseodaphne archboldiana	(C.K.Allen) Kosterm.	Alseodaphne	Lauraceae	Indonesia		√				√
1118	Alseodaphne bancana	Miq.	Alseodaphne	Lauraceae	Indonesia	√	√	√	√	√
1119	Alseodaphne borneensis	Gamble	Alseodaphne	Lauraceae	Indonesia	√		√		√
1120	Alseodaphne elmeri	Merr.	Alseodaphne	Lauraceae	Indonesia	√
1121	Alseodaphne elongata	(Blume) Kosterm.	Alseodaphne	Lauraceae	Indonesia	√		√	√
1122	Alseodaphne glauciflora	Kosterm.	Alseodaphne	Lauraceae	Indonesia	√		√
1123	Alseodaphne insignis	Gamble	Alseodaphne	Lauraceae	Indonesia	√		√
1124	Alseodaphne intermedia	Kosterm.	Alseodaphne	Lauraceae	Indonesia			√
1125	Alseodaphne montana	Kosterm.	Alseodaphne	Lauraceae	Indonesia	√		√
1126	Alseodaphne nigrescens	(Gamble) Kosterm.	Alseodaphne	Lauraceae	Indonesia	√		√
1127	Alseodaphne oblanceolata	(Merr.) Kosterm.	Alseodaphne	Lauraceae	Indonesia	√		√
1128	Alseodaphne obovata	Kosterm.	Alseodaphne	Lauraceae	Indonesia	√
1129	Alseodaphne paludosa	Gamble	Alseodaphne	Lauraceae	Indonesia			√
1130	Alseodaphne panduriformis	Hook.f.	Alseodaphne	Lauraceae	Indonesia	√	√	√
1131	Alseodaphne peduncularis	(Nees) Meisn.	Alseodaphne	Lauraceae	Indonesia	√		√
1132	Alseodaphne perakensis	(Gamble) Kosterm.	Alseodaphne	Lauraceae	Indonesia	√
1133	Alseodaphne ramosii	Kosterm.	Alseodaphne	Lauraceae	Indonesia
1134	Alseodaphne rubrolignea	Kosterm.	Alseodaphne	Lauraceae	Indonesia	√		√
1135	Alseodaphne sulcata	Kosterm.	Alseodaphne	Lauraceae	Indonesia	√
1136	Alseodaphne tomentosa	Kosterm.	Alseodaphne	Lauraceae	Indonesia	√
1137	Alsomitra macrocarpa	(Blume) M.Roem.	Alsomitra	Cucurbitaceae	Indonesia	√	√	√	√	√	√
1138	Alsophila albidosquamata	(Rosenst.) Lehnert	Alsophila	Cyatheaceae	Indonesia		√			√	√
1139	Alsophila alderwereltii	(Copel.) R.M.Tryon	Alsophila	Cyatheaceae	Indonesia			√				√
1140	Alsophila alleniae	(Holttum) R.M.Tryon	Alsophila	Cyatheaceae	Indonesia			√
1141	Alsophila alpina	Alderw.	Alsophila	Cyatheaceae	Indonesia			√
1142	Alsophila amboinensis	Alderw.	Alsophila	Cyatheaceae	Indonesia	√	√			√	√
1143	Alsophila aneitensis	(Hook.) R.M.Tryon	Alsophila	Cyatheaceae	Indonesia		√
1144	Alsophila apiculata	Rosenst.	Alsophila	Cyatheaceae	Indonesia			√
1145	Alsophila archboldii	(C.Chr.) R.M.Tryon	Alsophila	Cyatheaceae	Indonesia		√				√
1146	Alsophila arfakensis	A.Gepp	Alsophila	Cyatheaceae	Indonesia						√
1147	Alsophila batjanensis	Christ	Alsophila	Cyatheaceae	Indonesia		√		√		√
1148	Alsophila binayana	(M.Kato) Lehnert & Coritico	Alsophila	Cyatheaceae	Indonesia		√
1149	Alsophila bisquamata	(M.Kato) Lehnert & Coritico	Alsophila	Cyatheaceae	Indonesia		√
1150	Alsophila borneensis	(Copel.) R.M.Tryon	Alsophila	Cyatheaceae	Indonesia	√
1151	Alsophila buennemeijeri	(Alderw.) R.M.Tryon	Alsophila	Cyatheaceae	Indonesia			√
1152	Alsophila calcicola	Lehnert	Alsophila	Cyatheaceae	Indonesia						√
1153	Alsophila catillifera	(Holttum) R.M.Tryon	Alsophila	Cyatheaceae	Indonesia						√
1154	Alsophila cincinnata	(Brause) R.M.Tryon	Alsophila	Cyatheaceae	Indonesia						√
1155	Alsophila coactilis	(Holttum) R.M.Tryon	Alsophila	Cyatheaceae	Indonesia						√
1156	Alsophila costalisora	(Copel.) R.M.Tryon	Alsophila	Cyatheaceae	Indonesia			√			√
1157	Alsophila crassicaula	R.M.Tryon	Alsophila	Cyatheaceae	Indonesia						√
1158	Alsophila crenulata	Mett. ex Hook.	Alsophila	Cyatheaceae	Indonesia			√	√			√
1159	Alsophila cucullifera	(Holttum) R.M.Tryon	Alsophila	Cyatheaceae	Indonesia
1160	Alsophila dicksonioides	(Holttum) R.M.Tryon	Alsophila	Cyatheaceae	Indonesia						√
1161	Alsophila doctersii	(Alderw.) R.M.Tryon	Alsophila	Cyatheaceae	Indonesia			√
1162	Alsophila everta	(Copel.) R.M.Tryon	Alsophila	Cyatheaceae	Indonesia						√
1163	Alsophila excelsior	Lehnert	Alsophila	Cyatheaceae	Indonesia						√
1164	Alsophila fenicis	(Copel.) C.Chr.	Alsophila	Cyatheaceae	Indonesia		√			√
1165	Alsophila ferruginea	(Christ) R.M.Tryon	Alsophila	Cyatheaceae	Indonesia
1166	Alsophila foersteri	(Rosenst.) R.M.Tryon	Alsophila	Cyatheaceae	Indonesia		√				√
1167	Alsophila geluensis	(Rosenst.) R.M.Tryon	Alsophila	Cyatheaceae	Indonesia						√
1168	Alsophila glaucifolia	R.M.Tryon	Alsophila	Cyatheaceae	Indonesia		√	√	√	√
1169	Alsophila gleichenioides	(C.Chr.) R.M.Tryon	Alsophila	Cyatheaceae	Indonesia						√
1170	Alsophila gregaria	Brause	Alsophila	Cyatheaceae	Indonesia						√
1171	Alsophila havilandii	(Baker) R.M.Tryon	Alsophila	Cyatheaceae	Indonesia				√
1172	Alsophila hooglandii	(Holttum) R.M.Tryon	Alsophila	Cyatheaceae	Indonesia						√
1173	Alsophila horridula	(Copel.) R.M.Tryon	Alsophila	Cyatheaceae	Indonesia						√
1174	Alsophila hymenodes	(Mett.) R.M.Tryon	Alsophila	Cyatheaceae	Indonesia			√
1175	Alsophila imbricata	(Alderw.) R.M.Tryon	Alsophila	Cyatheaceae	Indonesia						√
1176	Alsophila incisoserrata	(Copel.) C.Chr.	Alsophila	Cyatheaceae	Indonesia	√
1177	Alsophila indiscriminata	Lehnert	Alsophila	Cyatheaceae	Indonesia						√
1178	Alsophila inquinans	(Christ) R.M.Tryon	Alsophila	Cyatheaceae	Indonesia		√			√
1179	Alsophila javanica	(Blume) R.M.Tryon	Alsophila	Cyatheaceae	Indonesia			√	√			√
1180	Alsophila johnsii	Lehnert	Alsophila	Cyatheaceae	Indonesia						√
1181	Alsophila junghuhniana	Kunze	Alsophila	Cyatheaceae	Indonesia			√	√	√		√
1182	Alsophila katoi	Lehnert & Coritico	Alsophila	Cyatheaceae	Indonesia		√				√
1183	Alsophila klossii	(Ridl.) R.M.Tryon	Alsophila	Cyatheaceae	Indonesia						√
1184	Alsophila latebrosa	Wall. ex Hook.	Alsophila	Cyatheaceae	Indonesia			√	√			√
1185	Alsophila latipinnula	(Copel.) R.M.Tryon	Alsophila	Cyatheaceae	Indonesia	√
1186	Alsophila lepidoclada	Christ	Alsophila	Cyatheaceae	Indonesia						√
1187	Alsophila loerzingii	(Holttum) R.M.Tryon	Alsophila	Cyatheaceae	Indonesia			√
1188	Alsophila loheri	(Christ) R.M.Tryon	Alsophila	Cyatheaceae	Indonesia
1189	Alsophila macgillivrayi	Baker	Alsophila	Cyatheaceae	Indonesia						√
1190	Alsophila macgregorii	(F.Muell.) R.M.Tryon	Alsophila	Cyatheaceae	Indonesia						√
1191	Alsophila macropoda	(Domin) R.M.Tryon	Alsophila	Cyatheaceae	Indonesia	√		√
1192	Alsophila magnifolia	(Alderw.) R.M.Tryon	Alsophila	Cyatheaceae	Indonesia			√
1193	Alsophila mapahuwensis	(M.Kato) Lehnert & Coritico	Alsophila	Cyatheaceae	Indonesia		√
1194	Alsophila media	(W.H.Wagner & Grether) R.M.Tryon	Alsophila	Cyatheaceae	Indonesia						√
1195	Alsophila melleri	(Baker) R.M.Tryon	Alsophila	Cyatheaceae	Indonesia
1196	Alsophila micra	R.M.Tryon	Alsophila	Cyatheaceae	Indonesia						√
1197	Alsophila microphylloides	(Rosenst.) R.M.Tryon	Alsophila	Cyatheaceae	Indonesia						√
1198	Alsophila modesta	Baker	Alsophila	Cyatheaceae	Indonesia			√	√		√
1199	Alsophila montana	(Alderw.) R.M.Tryon	Alsophila	Cyatheaceae	Indonesia			√
1200	Alsophila muelleri	(Baker) R.M.Tryon	Alsophila	Cyatheaceae	Indonesia						√
1201	Alsophila murkelensis	(M.Kato) Lehnert & Coritico	Alsophila	Cyatheaceae	Indonesia		√
1202	Alsophila nebulosa	Lehnert	Alsophila	Cyatheaceae	Indonesia
1203	Alsophila nigrolineata	(Holttum) R.M.Tryon	Alsophila	Cyatheaceae	Indonesia						√
1204	Alsophila nigropaleata	(Holttum) R.M.Tryon	Alsophila	Cyatheaceae	Indonesia						√
1205	Alsophila nothofagorum	(Holttum) Lehnert	Alsophila	Cyatheaceae	Indonesia						√
1206	Alsophila ohaensis	(M.Kato) Lehnert & Coritico	Alsophila	Cyatheaceae	Indonesia		√
1207	Alsophila oinops	(Hassk.) R.M.Tryon	Alsophila	Cyatheaceae	Indonesia			√	√	√		√
1208	Alsophila oosora	(Holttum) R.M.Tryon	Alsophila	Cyatheaceae	Indonesia					√
1209	Alsophila orientalis	(Kunze) R.M.Tryon	Alsophila	Cyatheaceae	Indonesia	√			√	√		√
1210	Alsophila pachyrrhachis	(Copel.) R.M.Tryon	Alsophila	Cyatheaceae	Indonesia		√				√
1211	Alsophila pallidipaleata	(Holttum) R.M.Tryon	Alsophila	Cyatheaceae	Indonesia					√
1212	Alsophila patellifera	(Alderw.) R.M.Tryon	Alsophila	Cyatheaceae	Indonesia			√
1213	Alsophila percrassa	(C.Chr.) R.M.Tryon	Alsophila	Cyatheaceae	Indonesia		√				√
1214	Alsophila perpelvigera	(Alderw.) R.M.Tryon	Alsophila	Cyatheaceae	Indonesia		√				√
1215	Alsophila perpunctulata	(Alderw.) R.M.Tryon	Alsophila	Cyatheaceae	Indonesia			√
1216	Alsophila physolepidota	(Alston) R.M.Tryon	Alsophila	Cyatheaceae	Indonesia						√
1217	Alsophila polycarpa	(Jungh.) R.M.Tryon	Alsophila	Cyatheaceae	Indonesia		√	√	√	√		√
1218	Alsophila pruinosa	(Rosenst.) R.M.Tryon	Alsophila	Cyatheaceae	Indonesia						√
1219	Alsophila pseudomuelleri	(Holttum) R.M.Tryon	Alsophila	Cyatheaceae	Indonesia						√
1220	Alsophila punctulata	Alderw.	Alsophila	Cyatheaceae	Indonesia			√
1221	Alsophila pycnoneura	(Holttum) R.M.Tryon	Alsophila	Cyatheaceae	Indonesia					√	√
1222	Alsophila rigens	(Rosenst.) R.M.Tryon	Alsophila	Cyatheaceae	Indonesia						√
1223	Alsophila roroka	(Hovenkamp) Lehnert & Coritico	Alsophila	Cyatheaceae	Indonesia	√				√
1224	Alsophila rosenstockii	Brause	Alsophila	Cyatheaceae	Indonesia						√
1225	Alsophila rubiginosa	Brause	Alsophila	Cyatheaceae	Indonesia					√	√
1226	Alsophila saccata	(Christ) R.M.Tryon	Alsophila	Cyatheaceae	Indonesia	√				√
1227	Alsophila semiamplectens	(Holttum) R.M.Tryon	Alsophila	Cyatheaceae	Indonesia						√
1228	Alsophila spinulosa	(Wall. ex Hook.) R.M.Tryon	Alsophila	Cyatheaceae	Indonesia			√	√	√
1229	Alsophila subtripinnata	(Holttum) R.M.Tryon	Alsophila	Cyatheaceae	Indonesia		√				√
1230	Alsophila sumatrana	(Baker) R.M.Tryon	Alsophila	Cyatheaceae	Indonesia			√	√
1231	Alsophila tenuis	Brause	Alsophila	Cyatheaceae	Indonesia						√
1232	Alsophila ternatea	(Alderw.) R.M.Tryon	Alsophila	Cyatheaceae	Indonesia		√
1233	Alsophila wengiensis	Brause	Alsophila	Cyatheaceae	Indonesia						√
1234	Alstonia actinophylla	(A.Cunn.) K.Schum.	Alstonia	Apocynaceae	Indonesia	√					√	√
1235	Alstonia angustifolia	Wall. ex A.DC.	Alstonia	Apocynaceae	Indonesia	√		√	√	√	√	√
1236	Alstonia angustiloba	Miq.	Alstonia	Apocynaceae	Indonesia	√		√	√			√
1237	Alstonia beatricis	Sidiyasa	Alstonia	Apocynaceae	Indonesia						√
1238	Alstonia costata	(G.Forst.) R.Br.	Alstonia	Apocynaceae	Indonesia			√	√	√	√	√
1239	Alstonia iwahigensis	Elmer	Alstonia	Apocynaceae	Indonesia	√
1240	Alstonia macrophylla	Wall. ex G.Don	Alstonia	Apocynaceae	Indonesia	√	√	√	√	√	√	√
1241	Alstonia muelleriana	Domin	Alstonia	Apocynaceae	Indonesia						√
1242	Alstonia neriifolia	D.Don	Alstonia	Apocynaceae	Indonesia				√
1243	Alstonia pneumatophora	Backer ex Den Berger	Alstonia	Apocynaceae	Indonesia	√		√	√	√
1244	Alstonia rostrata	C.E.C.Fisch.	Alstonia	Apocynaceae	Indonesia			√
1245	Alstonia scholaris	(L.) R.Br.	Alstonia	Apocynaceae	Indonesia	√	√	√	√	√	√	√
1246	Alstonia spatulata	Blume	Alstonia	Apocynaceae	Indonesia	√		√	√		√
1247	Alstonia spectabilis	R.Br.	Alstonia	Apocynaceae	Indonesia	√	√	√	√	√	√	√
1248	Alternanthera brasiliana var. villosa	(Moq.) Kuntze	Alternanthera	Amaranthaceae	Indonesia				√
1249	Alternanthera caracasana	Kunth	Alternanthera	Amaranthaceae	Indonesia				√
1250	Alternanthera flavescens	Kunth	Alternanthera	Amaranthaceae	Indonesia				√
1251	Alternanthera porrigens	(Jacq.) Kuntze	Alternanthera	Amaranthaceae	Indonesia				√
1252	Alternanthera praelonga	A.St.-Hil.	Alternanthera	Amaranthaceae	Indonesia				√
1253	Alternanthera ramosissima	(Mart. ) Chodat & Hassl.	Alternanthera	Amaranthaceae	Indonesia				√
1254	Alternanthera sessilis	(L.) DC.	Alternanthera	Amaranthaceae	Indonesia	√	√	√	√	√	√	√
1255	Alysicarpus bupleurifolius	(L.) DC.	Alysicarpus	Fabaceae	Indonesia		√		√	√		√
1256	Alysicarpus heyneanus var. ludens	(Baker) Pramanik & Thoth.	Alysicarpus	Fabaceae	Indonesia
1257	Alysicarpus roxburghianus	Thoth. & Pramanik	Alysicarpus	Fabaceae	Indonesia					√
1258	Alysicarpus rugosus	(Willd.) DC.	Alysicarpus	Fabaceae	Indonesia	√		√	√			√
1259	Alysicarpus vaginalis	(L.) DC.	Alysicarpus	Fabaceae	Indonesia	√	√	√	√	√	√	√
1260	Alyxia acuminata	K.Schum.	Alyxia	Apocynaceae	Indonesia		√				√
1261	Alyxia angustifolia	Ridl.	Alyxia	Apocynaceae	Indonesia	√
1262	Alyxia arfakensis	Kaneh. & Hatus.	Alyxia	Apocynaceae	Indonesia						√
1263	Alyxia cacuminum	Markgr.	Alyxia	Apocynaceae	Indonesia						√
1264	Alyxia celebica	D.J.Middleton	Alyxia	Apocynaceae	Indonesia					√
1265	Alyxia composita	Warb.	Alyxia	Apocynaceae	Indonesia		√				√
1266	Alyxia concatenata	(Blanco) Merr.	Alyxia	Apocynaceae	Indonesia					√
1267	Alyxia defoliata	Markgr.	Alyxia	Apocynaceae	Indonesia						√
1268	Alyxia floribunda	Markgr.	Alyxia	Apocynaceae	Indonesia						√
1269	Alyxia ganophylla	Markgr.	Alyxia	Apocynaceae	Indonesia	√				√
1270	Alyxia globosa	D.J.Middleton	Alyxia	Apocynaceae	Indonesia					√
1271	Alyxia halmaheirae	Miq.	Alyxia	Apocynaceae	Indonesia		√			√
1272	Alyxia kabaenae	Markgr.	Alyxia	Apocynaceae	Indonesia					√
1273	Alyxia kendarica	Markgr.	Alyxia	Apocynaceae	Indonesia					√
1274	Alyxia lackii	D.J.Middleton	Alyxia	Apocynaceae	Indonesia					√
1275	Alyxia lamii	Markgr.	Alyxia	Apocynaceae	Indonesia						√
1276	Alyxia laurina	Gaudich.	Alyxia	Apocynaceae	Indonesia		√				√
1277	Alyxia longiloba	D.J.Middleton	Alyxia	Apocynaceae	Indonesia						√
1278	Alyxia markgrafii	Tsiang	Alyxia	Apocynaceae	Indonesia					√	√
1279	Alyxia microphylla	Markgr.	Alyxia	Apocynaceae	Indonesia						√
1280	Alyxia minutiflora	D.J.Middleton	Alyxia	Apocynaceae	Indonesia					√
1281	Alyxia mujongensis	Markgr.	Alyxia	Apocynaceae	Indonesia
1282	Alyxia multistriata	Markgr.	Alyxia	Apocynaceae	Indonesia						√
1283	Alyxia oleifolia	King & Gamble	Alyxia	Apocynaceae	Indonesia	√		√
1284	Alyxia palawanensis	Markgr.	Alyxia	Apocynaceae	Indonesia	√				√
1285	Alyxia papuana	D.J.Middleton	Alyxia	Apocynaceae	Indonesia						√
1286	Alyxia pilosa	Miq.	Alyxia	Apocynaceae	Indonesia	√	√	√				√
1287	Alyxia pugio	Markgr.	Alyxia	Apocynaceae	Indonesia						√
1288	Alyxia pullei	Markgr.	Alyxia	Apocynaceae	Indonesia				√		√
1289	Alyxia punctata	Kaneh. & Hatus.	Alyxia	Apocynaceae	Indonesia						√
1290	Alyxia purpureoclada	Kaneh. & Hatus.	Alyxia	Apocynaceae	Indonesia						√
1291	Alyxia reinwardtii	Blume	Alyxia	Apocynaceae	Indonesia	√	√	√	√	√		√
1292	Alyxia ridleyana	Wernham	Alyxia	Apocynaceae	Indonesia						√
1293	Alyxia rostrata	(Markgr.) Markgr.	Alyxia	Apocynaceae	Indonesia						√
1294	Alyxia royeniana	Markgr.	Alyxia	Apocynaceae	Indonesia						√
1295	Alyxia scabrida	Markgr.	Alyxia	Apocynaceae	Indonesia						√
1296	Alyxia schlechteri	H.Lév.	Alyxia	Apocynaceae	Indonesia
1297	Alyxia semipallescens	F.Muell.	Alyxia	Apocynaceae	Indonesia						√
1298	Alyxia sleumeri	Markgr.	Alyxia	Apocynaceae	Indonesia						√
1299	Alyxia sogerensis	Wernham ex S.Moore	Alyxia	Apocynaceae	Indonesia						√
1300	Alyxia spicata	R.Br.	Alyxia	Apocynaceae	Indonesia		√				√	√
1301	Alyxia stellata	(J.R.Forst. & G.Forst.) Roem. & Schult.	Alyxia	Apocynaceae	Indonesia		√	√	√	√		√
1302	Alyxia sulana	Markgr.	Alyxia	Apocynaceae	Indonesia		√			√
1303	Alyxia tetraquetra	Markgr.	Alyxia	Apocynaceae	Indonesia						√
1304	Alyxia uniflora	D.J.Middleton	Alyxia	Apocynaceae	Indonesia					√
1305	Alyxia vera	D.J.Middleton	Alyxia	Apocynaceae	Indonesia		√
1306	Amaracarpus acuminatus	S.Moore	Amaracarpus	Rubiaceae	Indonesia						√
1307	Amaracarpus acuminatus subsp. pullei	(Valeton) A.P.Davis	Amaracarpus	Rubiaceae	Indonesia						√
1308	Amaracarpus anomalus	Wernham	Amaracarpus	Rubiaceae	Indonesia						√
1309	Amaracarpus attenuatus	Merr. & L.M.Perry	Amaracarpus	Rubiaceae	Indonesia						√
1310	Amaracarpus belensis	Merr. & L.M.Perry	Amaracarpus	Rubiaceae	Indonesia		√				√
1311	Amaracarpus brassii	Merr. & L.M.Perry	Amaracarpus	Rubiaceae	Indonesia						√
1312	Amaracarpus braunianus	(Warb. ex Boerl.) Valeton	Amaracarpus	Rubiaceae	Indonesia
1313	Amaracarpus calcicola	Merr. & L.M.Perry	Amaracarpus	Rubiaceae	Indonesia						√
1314	Amaracarpus compactus	Merr. & L.M.Perry	Amaracarpus	Rubiaceae	Indonesia						√
1315	Amaracarpus cuneifolius	Valeton	Amaracarpus	Rubiaceae	Indonesia						√
1316	Amaracarpus doormanniensis	Valeton	Amaracarpus	Rubiaceae	Indonesia						√
1317	Amaracarpus floribundus	Valeton	Amaracarpus	Rubiaceae	Indonesia						√
1318	Amaracarpus grandiflorus	A.P.Davis	Amaracarpus	Rubiaceae	Indonesia		√
1319	Amaracarpus grandifolius	Valeton	Amaracarpus	Rubiaceae	Indonesia		√
1320	Amaracarpus grandifolius var. leucocarpus	(Lauterb. & K.Schum.) A.P.Davis	Amaracarpus	Rubiaceae	Indonesia						√
1321	Amaracarpus idenburgensis	Merr. & L.M.Perry	Amaracarpus	Rubiaceae	Indonesia						√
1322	Amaracarpus kochii	Valeton	Amaracarpus	Rubiaceae	Indonesia						√
1323	Amaracarpus ledermannii	Valeton	Amaracarpus	Rubiaceae	Indonesia						√
1324	Amaracarpus major	(Valeton) A.P.Davis	Amaracarpus	Rubiaceae	Indonesia						√
1325	Amaracarpus montanus	Valeton	Amaracarpus	Rubiaceae	Indonesia						√
1326	Amaracarpus nematopodus	(F.Muell.) P.I.Forst.	Amaracarpus	Rubiaceae	Indonesia						√
1327	Amaracarpus nouhuizii	(Valeton) Valeton	Amaracarpus	Rubiaceae	Indonesia						√
1328	Amaracarpus novoguineensis	(Warb. ex Boerl.) Valeton	Amaracarpus	Rubiaceae	Indonesia						√
1329	Amaracarpus papuanus	Valeton	Amaracarpus	Rubiaceae	Indonesia						√
1330	Amaracarpus pubescens	Blume	Amaracarpus	Rubiaceae	Indonesia	√	√	√	√	√	√	√
1331	Amaracarpus pubescens subsp. microphyllus	(Miq.) A.P.Davis	Amaracarpus	Rubiaceae	Indonesia		√			√
1332	Amaracarpus rhombifolius	Valeton	Amaracarpus	Rubiaceae	Indonesia						√
1333	Amaracarpus schlechteri	Valeton	Amaracarpus	Rubiaceae	Indonesia						√
1334	Amaracarpus syzygifolius	Valeton	Amaracarpus	Rubiaceae	Indonesia						√
1335	Amaracarpus trichocalyx	Valeton	Amaracarpus	Rubiaceae	Indonesia						√
1336	Amaracarpus wichmannii	Valeton	Amaracarpus	Rubiaceae	Indonesia						√
1337	Amaracarpus xanthocarpus	Merr. & L.M.Perry	Amaracarpus	Rubiaceae	Indonesia						√
1338	Amaranthus blitum subsp. oleraceus	(L.) Costea	Amaranthus	Amaranthaceae	Indonesia
1339	Amaranthus cruentus	L.	Amaranthus	Amaranthaceae	Indonesia			√	√			√
1340	Amaranthus deflexus	L.	Amaranthus	Amaranthaceae	Indonesia			√	√
1341	Amaranthus fimbriatus	(Torr.) Benth.	Amaranthus	Amaranthaceae	Indonesia				√
1342	Amaranthus interruptus	R.Br.	Amaranthus	Amaranthaceae	Indonesia						√	√
1343	Amaranthus spinosus	L.	Amaranthus	Amaranthaceae	Indonesia	√	√	√	√	√	√	√
1344	Amaranthus tricolor	L.	Amaranthus	Amaranthaceae	Indonesia
1345	Amaranthus undulatus	R.Br.	Amaranthus	Amaranthaceae	Indonesia		√
1346	Amaranthus viridis	L.	Amaranthus	Amaranthaceae	Indonesia	√	√	√	√	√	√	√
1347	Amesiodendron chinense	(Merr.) Hu	Amesiodendron	Sapindaceae	Indonesia			√
1348	Amischotolype barbarossa	Duist.	Amischotolype	Commelinaceae	Indonesia			√
1349	Amischotolype divaricata	Duist.	Amischotolype	Commelinaceae	Indonesia			√
1350	Amischotolype glabrata	Hassk.	Amischotolype	Commelinaceae	Indonesia	√		√	√			√
1351	Amischotolype gracilis	(Ridl.) I.M.Turner	Amischotolype	Commelinaceae	Indonesia	√		√
1352	Amischotolype griffithii	(C.B.Clarke) I.M.Turner	Amischotolype	Commelinaceae	Indonesia			√
1353	Amischotolype hirsuta	(Hallier f.) Duist.	Amischotolype	Commelinaceae	Indonesia	√		√
1354	Amischotolype hispida	(A.Rich.) D.Y.Hong	Amischotolype	Commelinaceae	Indonesia	√	√	√		√	√
1355	Amischotolype irritans	(Ridl.) I.M.Turner	Amischotolype	Commelinaceae	Indonesia			√
1356	Amischotolype laxiflora	(Merr.) Faden	Amischotolype	Commelinaceae	Indonesia	√				√
1357	Amischotolype leiocarpa	(Hallier f.) Duist.	Amischotolype	Commelinaceae	Indonesia	√
1358	Amischotolype lobata	Duist.	Amischotolype	Commelinaceae	Indonesia	√
1359	Amischotolype marginata	(Blume) Hassk.	Amischotolype	Commelinaceae	Indonesia	√		√	√	√
1360	Amischotolype mollissima	(Blume) Hassk.	Amischotolype	Commelinaceae	Indonesia	√		√	√	√	√	√
1361	Amischotolype monosperma	(C.B.Clarke) I.M.Turner	Amischotolype	Commelinaceae	Indonesia	√
1362	Amischotolype pedicellata	Duist.	Amischotolype	Commelinaceae	Indonesia	√
1363	Amischotolype rostrata	(Hassk.) Duist.	Amischotolype	Commelinaceae	Indonesia		√	√	√
1364	Amischotolype strigosa	Duist.	Amischotolype	Commelinaceae	Indonesia			√
1365	Ammannia auriculata	Willd.	Ammannia	Lythraceae	Indonesia				√
1366	Ammannia baccifera	L.	Ammannia	Lythraceae	Indonesia	√	√	√	√	√	√	√
1367	Ammannia debilis	Aiton	Ammannia	Lythraceae	Indonesia				√
1368	Ammannia dichotoma	(Blume) S.G.Panigrahi	Ammannia	Lythraceae	Indonesia			√	√	√		√
1369	Ammannia herbacea	W.J.de Wilde & Duyfjes	Ammannia	Lythraceae	Indonesia				√
1370	Ammannia multiflora	Roxb.	Ammannia	Lythraceae	Indonesia				√	√		√
1371	Ammannia octandra	L.f.	Ammannia	Lythraceae	Indonesia				√
1372	Amomum apiculatum	K.Schum.	Amomum	Zingiberaceae	Indonesia			√
1373	Amomum bicornutum	Ridl.	Amomum	Zingiberaceae	Indonesia						√
1374	Amomum centrocephalum	A.D.Poulsen	Amomum	Zingiberaceae	Indonesia			√
1375	Amomum dealbatum	Roxb.	Amomum	Zingiberaceae	Indonesia			√	√
1376	Amomum deuteramomum	K.Schum.	Amomum	Zingiberaceae	Indonesia					√
1377	Amomum diphyllum	(K.Schum.) Škorničk. & Hlavatá	Amomum	Zingiberaceae	Indonesia	√
1378	Amomum exertum	(Scort.) Škorničk. & Hlavatá	Amomum	Zingiberaceae	Indonesia			√
1379	Amomum gymnopodum	K.Schum.	Amomum	Zingiberaceae	Indonesia					√
1380	Amomum heteranthum	Blume	Amomum	Zingiberaceae	Indonesia				√
1381	Amomum hochreutineri	Valeton	Amomum	Zingiberaceae	Indonesia				√
1382	Amomum longipes	Valeton	Amomum	Zingiberaceae	Indonesia			√	√
1383	Amomum maximum	Roxb.	Amomum	Zingiberaceae	Indonesia	√		√	√		√	√
1384	Amomum padangense	K.Schum.	Amomum	Zingiberaceae	Indonesia			√
1385	Amomum pellitum	Ridl.	Amomum	Zingiberaceae	Indonesia						√
1386	Amomum procurrens	Gagnep.	Amomum	Zingiberaceae	Indonesia						√
1387	Amomum puberulum	(Ridl.) Škorničk. & Hlavatá	Amomum	Zingiberaceae	Indonesia			√
1388	Amomum queenslandicum	R.M.Sm.	Amomum	Zingiberaceae	Indonesia						√
1389	Amomum stenocarpum	Valeton	Amomum	Zingiberaceae	Indonesia			√
1390	Amomum subulatum	Roxb.	Amomum	Zingiberaceae	Indonesia							√
1391	Amomum sumatranum	(Valeton) Škorničk. & Hlavatá	Amomum	Zingiberaceae	Indonesia			√
1392	Amomum tephrodelphys	K.Schum.	Amomum	Zingiberaceae	Indonesia			√
1393	Amomum trianthemum	K.Schum.	Amomum	Zingiberaceae	Indonesia					√
1394	Amomum trichanthera	Warb.	Amomum	Zingiberaceae	Indonesia
1395	Amomum vestitum	K.Schum.	Amomum	Zingiberaceae	Indonesia			√
1396	Amorphophallus annulifer	Hett.	Amorphophallus	Araceae	Indonesia				√
1397	Amorphophallus ardii	Yuzammi & Hett.	Amorphophallus	Araceae	Indonesia					√
1398	Amorphophallus asper	(Engl.) Engl. & Gehrm.	Amorphophallus	Araceae	Indonesia			√
1399	Amorphophallus beccarii	Engl.	Amorphophallus	Araceae	Indonesia			√
1400	Amorphophallus borneensis	(Engl.) Engl. & Gehrm.	Amorphophallus	Araceae	Indonesia	√
1401	Amorphophallus brachyphyllus	Hett.	Amorphophallus	Araceae	Indonesia	√
1402	Amorphophallus bulbifer	(Schott) Blume	Amorphophallus	Araceae	Indonesia			√	√
1403	Amorphophallus costatus	Hett.	Amorphophallus	Araceae	Indonesia	√
1404	Amorphophallus decus-silvae	Backer & Alderw.	Amorphophallus	Araceae	Indonesia			√	√
1405	Amorphophallus discophorus	Backer & Alderw.	Amorphophallus	Araceae	Indonesia				√
1406	Amorphophallus forbesii	(Engl.) Engl. & Gehrm.	Amorphophallus	Araceae	Indonesia			√
1407	Amorphophallus galbra	F.M.Bailey	Amorphophallus	Araceae	Indonesia			√			√
1408	Amorphophallus gigas	Teijsm. & Binn.	Amorphophallus	Araceae	Indonesia			√
1409	Amorphophallus gracilis	Engl.	Amorphophallus	Araceae	Indonesia			√
1410	Amorphophallus hewittii	Alderw.	Amorphophallus	Araceae	Indonesia	√
1411	Amorphophallus hirsutus	Teijsm. & Binn.	Amorphophallus	Araceae	Indonesia			√
1412	Amorphophallus incurvatus	Alderw.	Amorphophallus	Araceae	Indonesia			√
1413	Amorphophallus infundibuliformis	Hett., A.Dearden & A.Vogel	Amorphophallus	Araceae	Indonesia	√
1414	Amorphophallus konjac	K.Koch	Amorphophallus	Araceae	Indonesia				√
1415	Amorphophallus lambii	Mayo & Widjaja	Amorphophallus	Araceae	Indonesia	√
1416	Amorphophallus linguiformis	Hett.	Amorphophallus	Araceae	Indonesia	√
1417	Amorphophallus manta	Hett. & Ittenbach	Amorphophallus	Araceae	Indonesia			√
1418	Amorphophallus muelleri	Blume	Amorphophallus	Araceae	Indonesia			√	√	√		√
1419	Amorphophallus obovoideus	Alderw.	Amorphophallus	Araceae	Indonesia			√
1420	Amorphophallus oncophyllus	Prain ex Hook.f.	Amorphophallus	Araceae	Indonesia				√
1421	Amorphophallus paeoniifolius	(Dennst.) Nicolson	Amorphophallus	Araceae	Indonesia	√	√	√	√	√	√	√
1422	Amorphophallus paucisectus	Alderw.	Amorphophallus	Araceae	Indonesia			√
1423	Amorphophallus pendulus	Bogner & Mayo	Amorphophallus	Araceae	Indonesia
1424	Amorphophallus plicatus	Bok & H.J.Lam	Amorphophallus	Araceae	Indonesia					√
1425	Amorphophallus prainii	Hook.f.	Amorphophallus	Araceae	Indonesia	√		√
1426	Amorphophallus punctulatus	Blume	Amorphophallus	Araceae	Indonesia				√
1427	Amorphophallus sagittarius	Steenis	Amorphophallus	Araceae	Indonesia				√
1428	Amorphophallus spectabilis	(Miq.) Engl.	Amorphophallus	Araceae	Indonesia				√
1429	Amorphophallus subcymbiformis	Alderw.	Amorphophallus	Araceae	Indonesia			√
1430	Amorphophallus suwidjianus	Ipor, Tawan & Meekiong	Amorphophallus	Araceae	Indonesia	√
1431	Amorphophallus tinekeae	Hett. & A.Vogel	Amorphophallus	Araceae	Indonesia	√
1432	Amorphophallus titanum	(Becc.) Becc.	Amorphophallus	Araceae	Indonesia			√	√
1433	Amorphophallus variabilis	Blume	Amorphophallus	Araceae	Indonesia	√		√	√			√
1434	Amorphophallus venustus	Hett., A.Hay & Mood	Amorphophallus	Araceae	Indonesia	√
1435	Ampelocissus acetosa	(F.Muell.) Planch.	Ampelocissus	Vitaceae	Indonesia							√
1436	Ampelocissus aculeata	(Span.) Planch.	Ampelocissus	Vitaceae	Indonesia							√
1437	Ampelocissus amentacea	Ridl.	Ampelocissus	Vitaceae	Indonesia	√
1438	Ampelocissus arachnoidea	(Hassk.) Planch.	Ampelocissus	Vitaceae	Indonesia	√	√	√	√	√		√
1439	Ampelocissus ascendiflora	Latiff	Ampelocissus	Vitaceae	Indonesia			√
1440	Ampelocissus asekii	J.Wen, Kiapranis & Lovave	Ampelocissus	Vitaceae	Indonesia						√
1441	Ampelocissus barbata	(Wall.) Planch.	Ampelocissus	Vitaceae	Indonesia				√
1442	Ampelocissus borneensis	Merr.	Ampelocissus	Vitaceae	Indonesia	√
1443	Ampelocissus botryostachys	Planch.	Ampelocissus	Vitaceae	Indonesia					√	√
1444	Ampelocissus capillaris	(Ridl.) Merr.	Ampelocissus	Vitaceae	Indonesia	√
1445	Ampelocissus celebica	Suess.	Ampelocissus	Vitaceae	Indonesia					√
1446	Ampelocissus cinnamomea	(Wall.) Planch.	Ampelocissus	Vitaceae	Indonesia	√		√
1447	Ampelocissus debilis	Ridl.	Ampelocissus	Vitaceae	Indonesia	√
1448	Ampelocissus dichrothrix	(Miq.) Suess.	Ampelocissus	Vitaceae	Indonesia			√
1449	Ampelocissus elegans	Gagnep.	Ampelocissus	Vitaceae	Indonesia			√
1450	Ampelocissus filipes	Planch.	Ampelocissus	Vitaceae	Indonesia			√
1451	Ampelocissus gracilis	(Wall.) Planch.	Ampelocissus	Vitaceae	Indonesia	√		√		√
1452	Ampelocissus imperialis	(Miq.) Planch.	Ampelocissus	Vitaceae	Indonesia	√		√	√		√
1453	Ampelocissus indica	(L.) Planch.	Ampelocissus	Vitaceae	Indonesia				√
1454	Ampelocissus korthalsii	Planch.	Ampelocissus	Vitaceae	Indonesia			√	√	√	√
1455	Ampelocissus leptotricha	Diels	Ampelocissus	Vitaceae	Indonesia	√
1456	Ampelocissus lowii	(Hook.f.) Planch.	Ampelocissus	Vitaceae	Indonesia	√
1457	Ampelocissus martini	Planch.	Ampelocissus	Vitaceae	Indonesia
1458	Ampelocissus mottleyi	(Hook.f.) Planch.	Ampelocissus	Vitaceae	Indonesia	√
1459	Ampelocissus muelleriana	Planch.	Ampelocissus	Vitaceae	Indonesia						√
1460	Ampelocissus ochracea	(Teijsm. & Binn.) Merr.	Ampelocissus	Vitaceae	Indonesia	√	√	√		√	√
1461	Ampelocissus pedicellata	Merr.	Ampelocissus	Vitaceae	Indonesia	√
1462	Ampelocissus polystachya	(Wall. ex M.A.Lawson) Planch.	Ampelocissus	Vitaceae	Indonesia			√
1463	Ampelocissus polythyrsa	(Miq.) Gagnep.	Ampelocissus	Vitaceae	Indonesia	√		√	√	√
1464	Ampelocissus pterisanthella	(Ridl.) Merr.	Ampelocissus	Vitaceae	Indonesia	√
1465	Ampelocissus racemifera	(Jack) Planch.	Ampelocissus	Vitaceae	Indonesia			√
1466	Ampelocissus rubiginosa	Lauterb.	Ampelocissus	Vitaceae	Indonesia	√		√
1467	Ampelocissus tenuis	Merr.	Ampelocissus	Vitaceae	Indonesia	√
1468	Ampelocissus thyrsiflora	(Blume) Planch.	Ampelocissus	Vitaceae	Indonesia	√	√	√	√
1469	Ampelocissus trichoclada	Quisumb. & Merr.	Ampelocissus	Vitaceae	Indonesia						√
1470	Ampelocissus winkleri	Lauterb.	Ampelocissus	Vitaceae	Indonesia	√
1471	Ampelopsis glandulosa	(Wall.) Momiy.	Ampelopsis	Vitaceae	Indonesia				√
1472	Ampelopteris prolifera	(Retz. ) Copel.	Ampelopteris	Thelypteridaceae	Indonesia	√	√	√	√	√	√	√
1473	Amphineurion marginatum	(Roxb.) D.J.Middleton	Amphineurion	Apocynaceae	Indonesia		√	√	√	√	√	√
1474	Amydrium humile	Schott	Amydrium	Araceae	Indonesia			√
1475	Amydrium medium	(Zoll. & Moritzi) Nicolson	Amydrium	Araceae	Indonesia	√	√	√	√	√	√
1476	Amydrium sinense	(Engl.) H.Li	Amydrium	Araceae	Indonesia			√
1477	Amydrium zippelianum	(Schott) Nicolson	Amydrium	Araceae	Indonesia		√		√	√	√
1478	Amyema apoensis	(Elmer) Barlow	Amyema	Loranthaceae	Indonesia					√
1479	Amyema artensis	(Montrouz.) Danser	Amyema	Loranthaceae	Indonesia						√
1480	Amyema arthrocaulis	Barlow	Amyema	Loranthaceae	Indonesia						√
1481	Amyema beccarii	(Tiegh.) Danser	Amyema	Loranthaceae	Indonesia	√	√	√		√		√
1482	Amyema brassii	Barlow	Amyema	Loranthaceae	Indonesia						√
1483	Amyema caudiciflora	(Lauterb.) Danser	Amyema	Loranthaceae	Indonesia						√
1484	Amyema celebica	(Tiegh.) Danser	Amyema	Loranthaceae	Indonesia					√		√
1485	Amyema cercidioides	(K.Krause) Danser	Amyema	Loranthaceae	Indonesia						√
1486	Amyema cuernosensis	(Elmer) Barlow	Amyema	Loranthaceae	Indonesia		√		√	√		√
1487	Amyema edanoi	(Merr.) Barlow	Amyema	Loranthaceae	Indonesia					√
1488	Amyema enneantha	Barlow	Amyema	Loranthaceae	Indonesia							√
1489	Amyema fasciculata	(Blume) Danser	Amyema	Loranthaceae	Indonesia	√	√		√	√	√	√
1490	Amyema finisterrae	(Warb.) Danser	Amyema	Loranthaceae	Indonesia						√
1491	Amyema friesiana	(K.Schum.) Danser	Amyema	Loranthaceae	Indonesia						√
1492	Amyema gravis	Danser	Amyema	Loranthaceae	Indonesia				√
1493	Amyema hastifolia	(Ridl.) Danser	Amyema	Loranthaceae	Indonesia						√
1494	Amyema hexameres	(Danser) Barlow	Amyema	Loranthaceae	Indonesia		√		√	√		√
1495	Amyema irrubescens	Barlow	Amyema	Loranthaceae	Indonesia					√
1496	Amyema kebarensis	Barlow	Amyema	Loranthaceae	Indonesia						√
1497	Amyema longipes	(Danser) Barlow	Amyema	Loranthaceae	Indonesia				√			√
1498	Amyema mackayensis	(Blakely) Danser	Amyema	Loranthaceae	Indonesia		√		√		√
1499	Amyema miraculosa	(Miq.) Tiegh.	Amyema	Loranthaceae	Indonesia							√
1500	Amyema miraculosa subsp. latifolia	Barlow	Amyema	Loranthaceae	Indonesia							√
1501	Amyema pachypus	(Burkill) Danser	Amyema	Loranthaceae	Indonesia						√
1502	Amyema plicatula	(K.Krause) Danser	Amyema	Loranthaceae	Indonesia						√
1503	Amyema polytrias	Danser	Amyema	Loranthaceae	Indonesia		√			√		√
1504	Amyema queenslandica	(Blakely) Danser	Amyema	Loranthaceae	Indonesia						√
1505	Amyema rigidiflora	(K.Krause) Danser	Amyema	Loranthaceae	Indonesia					√	√
1506	Amyema scandens	(Tiegh.) Danser	Amyema	Loranthaceae	Indonesia						√
1507	Amyema scheffleroides	Barlow	Amyema	Loranthaceae	Indonesia							√
1508	Amyema seemeniana	(K.Schum.) Danser	Amyema	Loranthaceae	Indonesia						√
1509	Amyema seemeniana subsp. flexuosa	Barlow	Amyema	Loranthaceae	Indonesia						√
1510	Amyema squarrosa	(K.Krause) Danser	Amyema	Loranthaceae	Indonesia						√
1511	Amyema strongylophylla	(Lauterb.) Danser	Amyema	Loranthaceae	Indonesia						√
1512	Amyema triantha	(Korth.) Tiegh.	Amyema	Loranthaceae	Indonesia	√	√
1513	Amyema tristis	(Zoll. & Moritzi) Tiegh.	Amyema	Loranthaceae	Indonesia				√	√		√
1514	Amyema umbellata	Danser	Amyema	Loranthaceae	Indonesia		√
1515	Amyema wichmannii	(K.Krause) Danser	Amyema	Loranthaceae	Indonesia						√
1516	Amyema wichmannii subsp. purum	Barlow	Amyema	Loranthaceae	Indonesia						√
1517	Amygdalus nana	Krylov	Amygdalus	Rosaceae	Indonesia			√
1518	Amylotheca acuminatifolia	Barlow	Amylotheca	Loranthaceae	Indonesia						√
1519	Amylotheca dictyophleba	(F.Muell.) Tiegh.	Amylotheca	Loranthaceae	Indonesia						√
1520	Amylotheca duthieana	(King) Danser	Amylotheca	Loranthaceae	Indonesia	√		√
1521	Amyxa pluricornis	(Radlk.) Domke	Amyxa	Thymelaeaceae	Indonesia	√
1522	Anacolosa cauliflora	Sleumer	Anacolosa	Aptandraceae	Indonesia						√
1523	Anacolosa frutescens	(Blume) Blume	Anacolosa	Aptandraceae	Indonesia	√	√	√	√	√	√
1524	Anacolosa papuana	Schellenb.	Anacolosa	Aptandraceae	Indonesia						√
1525	Anadendrum affine	Schott	Anadendrum	Araceae	Indonesia			√
1526	Anadendrum affine var. semivestitum	(Schott) Engl.	Anadendrum	Araceae	Indonesia			√
1527	Anadendrum cordatum	Schott	Anadendrum	Araceae	Indonesia			√
1528	Anadendrum ellipticum	Widyartini & Widjaja	Anadendrum	Araceae	Indonesia				√	√
1529	Anadendrum latifolium	Hook.f.	Anadendrum	Araceae	Indonesia			√	√	√
1530	Anadendrum marginatum	Schott	Anadendrum	Araceae	Indonesia	√	√	√
1531	Anadendrum microstachyum	(de Vriese & Miq.) Backer & Alderw.	Anadendrum	Araceae	Indonesia	√		√	√	√	√
1532	Anadendrum montanum	Schott	Anadendrum	Araceae	Indonesia	√		√	√	√
1533	Anadendrum superans	Alderw.	Anadendrum	Araceae	Indonesia			√
1534	Anakasia simplicifolia	Philipson	Anakasia	Araliaceae	Indonesia						√
1535	Anamirta cocculus	(L.) Wight & Arn.	Anamirta	Menispermaceae	Indonesia		√	√	√	√	√	√
1536	Anaphalioides mariae	(F.Muell.) Glenny	Anaphalioides	Asteraceae	Indonesia						√
1537	Anaphalioides papuana	(Lauterb.) Glenny	Anaphalioides	Asteraceae	Indonesia						√
1538	Anaphalis arfakensis	Mattf.	Anaphalis	Asteraceae	Indonesia						√
1539	Anaphalis hellwigii	Warb.	Anaphalis	Asteraceae	Indonesia						√
1540	Anaphalis javanica	Sch.Bip.	Anaphalis	Asteraceae	Indonesia			√	√	√		√
1541	Anaphalis javanica f. junghuhniana	(Miq.) Boerl.	Anaphalis	Asteraceae	Indonesia				√
1542	Anaphalis latifolia	Kinzik. & Vainberg	Anaphalis	Asteraceae	Indonesia			√
1543	Anaphalis longifolia	DC.	Anaphalis	Asteraceae	Indonesia		√	√	√	√		√
1544	Anaphalis longifolia f. sulfureotomentosa	Steenis ex J.Kost.	Anaphalis	Asteraceae	Indonesia				√
1545	Anaphalis longifolia var. lanigera	J.Kost.	Anaphalis	Asteraceae	Indonesia				√
1546	Anaphalis longifolia var. sindoroensis	(Hochr.) J.Kost.	Anaphalis	Asteraceae	Indonesia				√
1547	Anaphalis lorentzii	Lauterb.	Anaphalis	Asteraceae	Indonesia						√
1548	Anaphalis margaritacea var. angustifolia	(Franch. & Sav.) Hayata	Anaphalis	Asteraceae	Indonesia				√
1549	Anaphalis maxima	(Kuntze) Steenis	Anaphalis	Asteraceae	Indonesia				√
1550	Anaphalis nouhuysii	Lauterb.	Anaphalis	Asteraceae	Indonesia						√
1551	Anaphalis saxatilis	Boerl.	Anaphalis	Asteraceae	Indonesia				√	√
1552	Anaphalis subdecurrens	Gamble	Anaphalis	Asteraceae	Indonesia				√
1553	Anaphalis virgata	Thomson ex C.B.Clarke	Anaphalis	Asteraceae	Indonesia						√
1554	Anaphalis viscida	DC.	Anaphalis	Asteraceae	Indonesia				√			√
1555	Anaphalis viscida f. horsfieldii	(Miq. ) J. Kost.	Anaphalis	Asteraceae	Indonesia				√
1556	Anaxagorea borneensis	(Becc.) J.Sinclair	Anaxagorea	Annonaceae	Indonesia	√
1557	Anaxagorea javanica	Blume	Anaxagorea	Annonaceae	Indonesia	√		√	√	√
1558	Anaxagorea javanica var. tripetala	Corner	Anaxagorea	Annonaceae	Indonesia	√		√
1559	Anaxagorea luzonensis	A.Gray	Anaxagorea	Annonaceae	Indonesia	√	√		√	√
1560	Anchomanes difformis	(Blume) Engl.	Anchomanes	Araceae	Indonesia
1561	Ancistragrostis uncinioides	S.T.Blake	Ancistragrostis	Poaceae	Indonesia
1562	Ancistrocladus hamatus	(Vahl) Gilg	Ancistrocladus	Ancistrocladaceae	Indonesia				√
1563	Ancistrocladus tectorius	(Lour.) Merr.	Ancistrocladus	Ancistrocladaceae	Indonesia	√		√
1564	Andrachne fruticulosa	Boiss.	Andrachne	Phyllanthaceae	Indonesia				√
1565	Andrographis paniculata	(Burm.f.) Wall. ex Nees	Andrographis	Acanthaceae	Indonesia
1566	Andropogon gayanus var. bisquamulatus	(Hochst.) Hack.	Andropogon	Poaceae	Indonesia						√
1567	Andropogon rupestris	K.Schum.	Andropogon	Poaceae	Indonesia			√
1568	Androtium astylum	Stapf	Androtium	Anacardiaceae	Indonesia	√
1569	Aneilema acuminatum	R.Br.	Aneilema	Commelinaceae	Indonesia		√
1570	Aneilema alatum	Koord.	Aneilema	Commelinaceae	Indonesia				√
1571	Anemia caffrorum	(L.) Christenh.	Anemia	Anemiaceae	Indonesia				√
1572	Anemone angustiloba	H.Eichler	Anemone	Ranunculaceae	Indonesia			√
1573	Anemone sumatrana	de Vriese	Anemone	Ranunculaceae	Indonesia			√	√
1574	Anerincleistus barbatus	M.P.Nayar	Anerincleistus	Melastomataceae	Indonesia			√
1575	Anerincleistus dispar	Cogn.	Anerincleistus	Melastomataceae	Indonesia
1576	Anerincleistus echinatus	J.F.Maxwell	Anerincleistus	Melastomataceae	Indonesia	√
1577	Anerincleistus hirsutus	Korth.	Anerincleistus	Melastomataceae	Indonesia	√		√		√
1578	Anerincleistus hispidissimus	(Ridl.) M.P.Nayar	Anerincleistus	Melastomataceae	Indonesia	√
1579	Anerincleistus macrophyllus	Bakh.f.	Anerincleistus	Melastomataceae	Indonesia	√		√
1580	Anerincleistus phyllagathoides	(Stapf) J.F.Maxwell	Anerincleistus	Melastomataceae	Indonesia	√		√
1581	Anerincleistus quintuplinervis	(Cogn.) J.F.Maxwell	Anerincleistus	Melastomataceae	Indonesia	√		√
1582	Anerincleistus setulosus	O.Schwartz	Anerincleistus	Melastomataceae	Indonesia	√
1583	Anerincleistus setulosus var. floccosus	J.F.Maxwell	Anerincleistus	Melastomataceae	Indonesia	√
1584	Anerincleistus setulosus var. suffruticosus	(O.Schwartz) J.F.Maxwell	Anerincleistus	Melastomataceae	Indonesia	√
1585	Angadenia berteroi	(A.DC.) Miers	Angadenia	Apocynaceae	Indonesia				√
1586	Angelesia fusicarpa	(Kosterm.) Sothers & Prance	Angelesia	Chrysobalanaceae	Indonesia						√
1587	Angelesia splendens	Korth.	Angelesia	Chrysobalanaceae	Indonesia	√		√	√	√
1588	Angelonia biflora	Benth.	Angelonia	Plantaginaceae	Indonesia			√
1589	Angelonia goyazensis	Benth.	Angelonia	Plantaginaceae	Indonesia	√		√	√	√		√
1590	Angiopteris arborescens	(Blanco) Merr.	Angiopteris	Marattiaceae	Indonesia	√	√	√	√	√
1591	Angiopteris brooksii	Copel.	Angiopteris	Marattiaceae	Indonesia	√		√
1592	Angiopteris crassipes	Wall. ex C.Presl	Angiopteris	Marattiaceae	Indonesia	√		√	√	√	√
1593	Angiopteris elliptica	Alderw.	Angiopteris	Marattiaceae	Indonesia			√
1594	Angiopteris evecta	(G.Forst.) Hoffm.	Angiopteris	Marattiaceae	Indonesia	√	√	√	√	√	√	√
1595	Angiopteris ferox	Copel.	Angiopteris	Marattiaceae	Indonesia	√
1596	Angiopteris helferiana	C.Presl	Angiopteris	Marattiaceae	Indonesia				√
1597	Angiopteris holttumii	C.Chr.	Angiopteris	Marattiaceae	Indonesia	√
1598	Angiopteris javanica	C.Presl	Angiopteris	Marattiaceae	Indonesia	√	√	√	√	√
1599	Angiopteris pruinosa	Kunze	Angiopteris	Marattiaceae	Indonesia	√	√	√	√	√	√	√
1600	Angiopteris smithii	Racib.	Angiopteris	Marattiaceae	Indonesia	√		√		√
1601	Angiopteris tamdaoensis	(Hayata) J.Y.Xiang & T.Wang	Angiopteris	Marattiaceae	Indonesia	√
1602	Angiopteris undulato-striata	Hieron.	Angiopteris	Marattiaceae	Indonesia						√
1603	Angiopteris versteegii	Alderw.	Angiopteris	Marattiaceae	Indonesia						√
1604	Angiopteris winkleri	Rosenst.	Angiopteris	Marattiaceae	Indonesia			√
1605	Ania angustifolia	Lindl.	Ania	Orchidaceae	Indonesia				√
1606	Ania penangiana	(Hook.f.) Summerh.	Ania	Orchidaceae	Indonesia	√	√	√	√		√
1607	Aniselytron treutleri	(Kuntze) Soják	Aniselytron	Poaceae	Indonesia			√	√
1608	Anisocampium cumingianum	C. Presl	Anisocampium	Athyriaceae	Indonesia				√	√		√
1609	Anisomeles heyneana	Benth.	Anisomeles	Lamiaceae	Indonesia							√
1610	Anisomeles indica	(L.) Kuntze	Anisomeles	Lamiaceae	Indonesia	√	√	√	√	√	√	√
1611	Anisomeles malabarica	(L.) R.Br.	Anisomeles	Lamiaceae	Indonesia		√		√		√	√
1612	Anisomeles papuana	A.R.Bean	Anisomeles	Lamiaceae	Indonesia		√				√
1613	Anisomeles principis	A.R.Bean	Anisomeles	Lamiaceae	Indonesia		√					√
1614	Anisomeles salviifolia	R.Br.	Anisomeles	Lamiaceae	Indonesia							√
1615	Anisophyllea beccariana	Baill.	Anisophyllea	Anisophylleaceae	Indonesia	√		√
1616	Anisophyllea borneensis	Li Bing Zhang, Xin Chen & H.He	Anisophyllea	Anisophylleaceae	Indonesia	√
1617	Anisophyllea corneri	Ding Hou	Anisophyllea	Anisophylleaceae	Indonesia	√		√
1618	Anisophyllea dinghoui	Li Bing Zhang, Xin Chen & H.He	Anisophyllea	Anisophylleaceae	Indonesia			√
1619	Anisophyllea disticha	(Jack) Baill.	Anisophyllea	Anisophylleaceae	Indonesia	√		√	√	√		√
1620	Anisophyllea ferruginea	Ding Hou	Anisophyllea	Anisophylleaceae	Indonesia	√				√
1621	Anisophyllea glandibeccariana	Li Bing Zhang, Xin Chen & H.He	Anisophyllea	Anisophylleaceae	Indonesia	√
1622	Anisophyllea glandulipetiolata	Li Bing Zhang, Xin Chen & H.He	Anisophyllea	Anisophylleaceae	Indonesia	√		√
1623	Anisophyllea grandis	Benth.	Anisophyllea	Anisophylleaceae	Indonesia	√
1624	Anisophyllea ismailii	J.A.McDonald	Anisophyllea	Anisophylleaceae	Indonesia	√				√
1625	Anisophyllea sarawakensis	Li Bing Zhang, Xin Chen & H.He	Anisophyllea	Anisophylleaceae	Indonesia	√
1626	Anisophyllea scortechinii	King	Anisophyllea	Anisophylleaceae	Indonesia			√
1627	Anisophyllea sumatrana	Li Bing Zhang, Xin Chen & H.He	Anisophyllea	Anisophylleaceae	Indonesia			√
1628	Anisoptera costata	Korth.	Anisoptera	Dipterocarpaceae	Indonesia
1629	Anisoptera curtisii	Dyer ex King	Anisoptera	Dipterocarpaceae	Indonesia			√
1630	Anisoptera grossivenia	V.Sloot.	Anisoptera	Dipterocarpaceae	Indonesia	√
1631	Anisoptera laevis	Ridl.	Anisoptera	Dipterocarpaceae	Indonesia	√		√
1632	Anisoptera marginata	Korth.	Anisoptera	Dipterocarpaceae	Indonesia	√	√	√	√	√	√
1633	Anisoptera megistocarpa	Slooten	Anisoptera	Dipterocarpaceae	Indonesia		√	√
1634	Anisoptera reticulata	P.S.Ashton	Anisoptera	Dipterocarpaceae	Indonesia	√
1635	Anisoptera scaphula	(Roxb.) Kurz	Anisoptera	Dipterocarpaceae	Indonesia
1636	Anisoptera thurifera	(Blanco) Blume	Anisoptera	Dipterocarpaceae	Indonesia		√			√	√
1637	Anisoptera thurifera subsp. polyandra	(Blume) P.S.Ashton	Anisoptera	Dipterocarpaceae	Indonesia		√			√	√
1638	Annesijoa novoguineensis	Pax & K.Hoffm.	Annesijoa	Euphorbiaceae	Indonesia						√
1639	Anneslea fragrans	Wall.	Anneslea	Pentaphylacaceae	Indonesia			√
1640	Anneslea steenisii	Kobuski	Anneslea	Pentaphylacaceae	Indonesia			√
1641	Annickia polycarpa	(DC.) Setten & Maas ex I.M.Turner	Annickia	Annonaceae	Indonesia				√
1642	Anodendron affine	(Hook. & Arn.) Druce	Anodendron	Apocynaceae	Indonesia	√		√
1643	Anodendron axillare	Merr.	Anodendron	Apocynaceae	Indonesia	√		√	√
1644	Anodendron candolleanum	Wight	Anodendron	Apocynaceae	Indonesia	√		√	√	√
1645	Anodendron coriaceum	(Blume) Miq.	Anodendron	Apocynaceae	Indonesia	√		√	√			√
1646	Anodendron nervosum	Kerr	Anodendron	Apocynaceae	Indonesia			√	√
1647	Anodendron oblongifolium	Hemsl.	Anodendron	Apocynaceae	Indonesia	√	√
1648	Anodendron parviflorum	(Roxb.) I.M.Turner	Anodendron	Apocynaceae	Indonesia		√	√	√	√		√
1649	Anodendron pauciflorum	Hook.f.	Anodendron	Apocynaceae	Indonesia			√
1650	Anodendron seramense	D.J.Middleton	Anodendron	Apocynaceae	Indonesia		√
1651	Anodendron tubulosum	(Ridl. ex Burkill & M.R.Hend.) D.J.Middleton	Anodendron	Apocynaceae	Indonesia			√
1652	Anodendron whitmorei	D.J.Middleton	Anodendron	Apocynaceae	Indonesia		√				√
1653	Anoectochilus dewildeorum	Ormerod	Anoectochilus	Orchidaceae	Indonesia			√
1654	Anoectochilus flavescens	Blume	Anoectochilus	Orchidaceae	Indonesia		√		√
1655	Anoectochilus geniculatus	Ridl.	Anoectochilus	Orchidaceae	Indonesia			√
1656	Anoectochilus insignis	Schltr.	Anoectochilus	Orchidaceae	Indonesia					√
1657	Anoectochilus kinabaluensis	(Rolfe) J.J.Wood & Ormerod	Anoectochilus	Orchidaceae	Indonesia		√
1658	Anoectochilus klabatensis	(Schltr.) S.Thomas, Schuit. & de Vogel	Anoectochilus	Orchidaceae	Indonesia					√
1659	Anoectochilus longicalcaratus	J.J.Sm.	Anoectochilus	Orchidaceae	Indonesia			√
1660	Anoectochilus papuanus	(Schltr.) W.Kittr.	Anoectochilus	Orchidaceae	Indonesia						√
1661	Anoectochilus reinwardtii	Blume	Anoectochilus	Orchidaceae	Indonesia	√	√	√	√			√
1662	Anoectochilus rhombilabius	Ormerod	Anoectochilus	Orchidaceae	Indonesia		√				√
1663	Anoectochilus roxburghii	(Wall.) Lindl.	Anoectochilus	Orchidaceae	Indonesia				√
1664	Anoectochilus setaceus	Blume	Anoectochilus	Orchidaceae	Indonesia			√	√	√
1665	Anoectochilus sumatranus	(J.J.Sm.) J.B.Comber	Anoectochilus	Orchidaceae	Indonesia			√
1666	Anogramma leptophylla	(L.) Link	Anogramma	Pteridaceae	Indonesia				√
1667	Anredera baselloides	(Kunth) Baill.	Anredera	Basellaceae	Indonesia				√
1668	Anthelepis undulata	(Thwaites) R.L.Barrett, K.L.Wilson & J.J.Bruhl	Anthelepis	Cyperaceae	Indonesia	√		√	√		√
1669	Anthobolus erythrocaulis	F.Muell.	Anthobolus	Opiliaceae	Indonesia						√
1670	Anthocarapa nitidula	(Benth.) T.D.Penn. ex Mabb.	Anthocarapa	Meliaceae	Indonesia					√	√	√
1671	Anthocleista nobilis	G.Don	Anthocleista	Gentianaceae	Indonesia			√	√
1672	Anthorrhiza recurvispina	C.R.Huxley & Jebb	Anthorrhiza	Rubiaceae	Indonesia
1673	Anthosachne longiseta	(Hitchc.) Barkworth & S.W.L.Jacobs	Anthosachne	Poaceae	Indonesia						√
1674	Anthoshorea agami	(P.S.Ashton) P.S.Ashton & J.Heck.	Anthoshorea	Dipterocarpaceae	Indonesia	√
1675	Anthoshorea assamica	(Dyer) P.S.Ashton & J.Heck.	Anthoshorea	Dipterocarpaceae	Indonesia	√	√	√		√
1676	Anthoshorea bentongensis	(Foxw.) P.S.Ashton & J.Heck.	Anthoshorea	Dipterocarpaceae	Indonesia	√
1677	Anthoshorea bracteolata	(Dyer) P.S.Ashton & J.Heck.	Anthoshorea	Dipterocarpaceae	Indonesia	√		√
1678	Anthoshorea confusa	(P.S.Ashton) P.S.Ashton & J.Heck.	Anthoshorea	Dipterocarpaceae	Indonesia	√
1679	Anthoshorea cordata	(P.S.Ashton) P.S.Ashton & J.Heck.	Anthoshorea	Dipterocarpaceae	Indonesia	√
1680	Anthoshorea dealbata	(Foxw.) P.S.Ashton & J.Heck.	Anthoshorea	Dipterocarpaceae	Indonesia	√		√
1681	Anthoshorea gratissima	(Wall. ex Kurz) P.S.Ashton & J.Heck.	Anthoshorea	Dipterocarpaceae	Indonesia	√		√
1682	Anthoshorea hypochra	(Hance) P.S.Ashton & J.Heck.	Anthoshorea	Dipterocarpaceae	Indonesia			√
1683	Anthoshorea javanica	(Koord. & Valeton) P.S.Ashton & J.Heck.	Anthoshorea	Dipterocarpaceae	Indonesia			√	√
1684	Anthoshorea lamellata	(Foxw.) P.S.Ashton & J.Heck.	Anthoshorea	Dipterocarpaceae	Indonesia	√		√
1685	Anthoshorea montigena	(Slooten) P.S.Ashton & J.Heck.	Anthoshorea	Dipterocarpaceae	Indonesia		√			√
1686	Anthoshorea ochracea	(Symington) P.S.Ashton & J.Heck.	Anthoshorea	Dipterocarpaceae	Indonesia	√
1687	Anthoshorea resinosa	(Foxw.) P.S.Ashton & J.Heck.	Anthoshorea	Dipterocarpaceae	Indonesia			√
1688	Anthoshorea retinodes	(Slooten) P.S.Ashton & J.Heck.	Anthoshorea	Dipterocarpaceae	Indonesia			√
1689	Anthoshorea symingtonii	(G.H.S.Wood) P.S.Ashton & J.Heck.	Anthoshorea	Dipterocarpaceae	Indonesia	√
1690	Anthoshorea virescens	(Parijs) P.S.Ashton & J.Heck.	Anthoshorea	Dipterocarpaceae	Indonesia	√			√
1691	Anthoxanthum horsfieldii	(Kunth ex Benn.) Reeder	Anthoxanthum	Poaceae	Indonesia			√	√	√	√
1692	Anthoxanthum redolens	(Vahl) P.Royen	Anthoxanthum	Poaceae	Indonesia						√
1693	Anthurium cordatum	K.Koch & Sello	Anthurium	Araceae	Indonesia
1694	Anthurium geitnerianum	A.Regel	Anthurium	Araceae	Indonesia
1695	Anthurium obtusilobum	Schott	Anthurium	Araceae	Indonesia
1696	Anthurium palmatum	(L.) Schott	Anthurium	Araceae	Indonesia
1697	Anthurium pedatoradiatum subsp. helleborifolium	(Schott) Croat	Anthurium	Araceae	Indonesia			√
1698	Anthurium pedatum	(Kunth) Endl. ex Kunth	Anthurium	Araceae	Indonesia
1699	Anthurium subsagittatum	(Kunth) Kunth	Anthurium	Araceae	Indonesia			√
1700	Antiaris toxicaria	(J.F.Gmel.) Lesch.	Antiaris	Moraceae	Indonesia	√	√	√	√	√	√	√
1701	Antiaris toxicaria subsp. macrophylla	(R.Br.) C.C.Berg	Antiaris	Moraceae	Indonesia		√				√	√
1702	Antiaropsis decipiens	K.Schum.	Antiaropsis	Moraceae	Indonesia						√
1703	Antiaropsis uniflora	C.C.Berg	Antiaropsis	Moraceae	Indonesia						√
1704	Antidesma acidum	Retz.	Antidesma	Phyllanthaceae	Indonesia	√			√
1705	Antidesma baccatum	Airy Shaw	Antidesma	Phyllanthaceae	Indonesia		√	√			√
1706	Antidesma brachybotrys	Airy Shaw	Antidesma	Phyllanthaceae	Indonesia	√
1707	Antidesma brevipes	Petra Hoffm.	Antidesma	Phyllanthaceae	Indonesia					√
1708	Antidesma bunius	(L.) Spreng.	Antidesma	Phyllanthaceae	Indonesia	√	√	√	√	√	√	√
1709	Antidesma celebicum	Miq.	Antidesma	Phyllanthaceae	Indonesia		√		√	√		√
1710	Antidesma concinnum	Airy Shaw	Antidesma	Phyllanthaceae	Indonesia						√
1711	Antidesma contractum	J.J.Sm.	Antidesma	Phyllanthaceae	Indonesia						√
1712	Antidesma coriaceum	Tul.	Antidesma	Phyllanthaceae	Indonesia	√		√	√	√
1713	Antidesma cuspidatum	Müll.Arg.	Antidesma	Phyllanthaceae	Indonesia	√		√
1714	Antidesma cuspidatum var. orthocalyx	Airy Shaw	Antidesma	Phyllanthaceae	Indonesia			√
1715	Antidesma elbertii	Petra Hoffm.	Antidesma	Phyllanthaceae	Indonesia		√			√		√
1716	Antidesma excavatum	Miq.	Antidesma	Phyllanthaceae	Indonesia	√	√			√	√
1717	Antidesma excavatum var. indutum	(Airy Shaw) Petra Hoffm.	Antidesma	Phyllanthaceae	Indonesia		√				√
1718	Antidesma ferrugineum	Airy Shaw	Antidesma	Phyllanthaceae	Indonesia						√
1719	Antidesma forbesii	Pax & K.Hoffm.	Antidesma	Phyllanthaceae	Indonesia			√
1720	Antidesma ghaesembilla	Gaertn.	Antidesma	Phyllanthaceae	Indonesia	√	√	√	√	√	√	√
1721	Antidesma helferi	Hook.f.	Antidesma	Phyllanthaceae	Indonesia			√
1722	Antidesma heterophyllum	Blume	Antidesma	Phyllanthaceae	Indonesia		√		√	√		√
1723	Antidesma khasianum	Hook.f.	Antidesma	Phyllanthaceae	Indonesia				√
1724	Antidesma leucocladon	Hook.f.	Antidesma	Phyllanthaceae	Indonesia			√
1725	Antidesma leucopodum	Miq.	Antidesma	Phyllanthaceae	Indonesia	√		√
1726	Antidesma microcarpum	Elmer	Antidesma	Phyllanthaceae	Indonesia			√
1727	Antidesma minus	Blume	Antidesma	Phyllanthaceae	Indonesia			√	√			√
1728	Antidesma montanum	Blume	Antidesma	Phyllanthaceae	Indonesia	√	√	√	√	√	√	√
1729	Antidesma montanum var. salicinum	(Ridl.) Petra Hoffm.	Antidesma	Phyllanthaceae	Indonesia	√		√
1730	Antidesma montis-silam	Airy Shaw	Antidesma	Phyllanthaceae	Indonesia	√
1731	Antidesma myriocarpum	Airy Shaw	Antidesma	Phyllanthaceae	Indonesia			√			√
1732	Antidesma neurocarpum	Miq.	Antidesma	Phyllanthaceae	Indonesia	√		√	√	√
1733	Antidesma neurocarpum var. hosei	(Pax & K.Hoffm.) Petra Hoffm.	Antidesma	Phyllanthaceae	Indonesia	√		√		√
1734	Antidesma neurocarpum var. linearifolium	(Pax & K.Hoffm.) Petra Hoffm.	Antidesma	Phyllanthaceae	Indonesia
1735	Antidesma nigricans	Tul.	Antidesma	Phyllanthaceae	Indonesia					√
1736	Antidesma pendulum	Hook.f.	Antidesma	Phyllanthaceae	Indonesia	√		√
1737	Antidesma petiolatum	Airy Shaw	Antidesma	Phyllanthaceae	Indonesia						√
1738	Antidesma polystylum	Airy Shaw	Antidesma	Phyllanthaceae	Indonesia	√
1739	Antidesma puncticulatum	Miq.	Antidesma	Phyllanthaceae	Indonesia	√		√	√
1740	Antidesma pyrifolium	Müll.Arg.	Antidesma	Phyllanthaceae	Indonesia						√
1741	Antidesma rhynchophyllum	K.Schum.	Antidesma	Phyllanthaceae	Indonesia		√				√
1742	Antidesma riparium	Airy Shaw	Antidesma	Phyllanthaceae	Indonesia	√		√		√	√
1743	Antidesma riparium subsp. ramosum	Petra Hoffm.	Antidesma	Phyllanthaceae	Indonesia						√
1744	Antidesma spatulifolium	Airy Shaw	Antidesma	Phyllanthaceae	Indonesia		√				√
1745	Antidesma stipulare	Blume	Antidesma	Phyllanthaceae	Indonesia	√	√	√	√	√
1746	Antidesma subcordatum	Merr.	Antidesma	Phyllanthaceae	Indonesia			√				√
1747	Antidesma tetrandrum	Blume	Antidesma	Phyllanthaceae	Indonesia			√	√	√	√	√
1748	Antidesma tomentosum	Blume	Antidesma	Phyllanthaceae	Indonesia	√	√	√	√	√	√
1749	Antidesma tomentosum var. stenocarum	(Airy Shaw) Petra Hoffm.	Antidesma	Phyllanthaceae	Indonesia	√
1750	Antidesma vaccinioides	Airy Shaw	Antidesma	Phyllanthaceae	Indonesia
1751	Antidesma velutinosum	Blume	Antidesma	Phyllanthaceae	Indonesia			√	√	√		√
1752	Antidesma velutinum	Tul.	Antidesma	Phyllanthaceae	Indonesia			√
1753	Antidesma venenosum	J.J.Sm.	Antidesma	Phyllanthaceae	Indonesia	√
1754	Antidesma venosum	E.Mey. ex Tul.	Antidesma	Phyllanthaceae	Indonesia	√			√
1755	Antirhea strigosa	Korth.	Antirhea	Rubiaceae	Indonesia			√
1756	Antrophyum callifolium	Blume	Antrophyum	Pteridaceae	Indonesia	√	√	√	√	√	√	√
1757	Antrophyum costatum	Alderw.	Antrophyum	Pteridaceae	Indonesia	√
1758	Antrophyum immersum	(Bory ex Willd.) Mett.	Antrophyum	Pteridaceae	Indonesia		√	√	√	√		√
1759	Antrophyum lancifolium	Rosenst. ex M.Kato	Antrophyum	Pteridaceae	Indonesia		√
1760	Antrophyum latifolium	Blume	Antrophyum	Pteridaceae	Indonesia	√	√	√	√	√		√
1761	Antrophyum ledermannii	Hieron.	Antrophyum	Pteridaceae	Indonesia		√				√
1762	Antrophyum lessonii	Bory	Antrophyum	Pteridaceae	Indonesia	√				√	√
1763	Antrophyum obovatum	Baker	Antrophyum	Pteridaceae	Indonesia				√	√
1764	Antrophyum ovatum	Alderw.	Antrophyum	Pteridaceae	Indonesia			√
1765	Antrophyum parvulum	Blume	Antrophyum	Pteridaceae	Indonesia	√	√	√	√	√	√	√
1766	Antrophyum plantagineum	Kaulf.	Antrophyum	Pteridaceae	Indonesia		√	√	√	√	√
1767	Antrophyum reticulatum	(G.Forst.) Kaulf.	Antrophyum	Pteridaceae	Indonesia	√	√	√	√	√	√	√
1768	Antrophyum semicostatum	Blume	Antrophyum	Pteridaceae	Indonesia	√	√	√	√	√	√	√
1769	Antrophyum sessilifolium	(Cav.) Spreng.	Antrophyum	Pteridaceae	Indonesia					√	√
1770	Antrophyum simulans	Alderw.	Antrophyum	Pteridaceae	Indonesia			√	√
1771	Antrophyum strictum	Mett.	Antrophyum	Pteridaceae	Indonesia						√
1772	Antrophyum subfalcatum	Brack.	Antrophyum	Pteridaceae	Indonesia	√	√		√	√		√
1773	Antrophyum vittarioides	Baker	Antrophyum	Pteridaceae	Indonesia	√		√
1774	Aphanamixis borneensis	(Miq.) Merr.	Aphanamixis	Meliaceae	Indonesia	√	√
1775	Aphanamixis polystachya	(Wall.) R.Parker	Aphanamixis	Meliaceae	Indonesia	√	√	√	√	√	√	√
1776	Aphanamixis sumatrana	(Miq.) Harms	Aphanamixis	Meliaceae	Indonesia			√
1777	Aphananthe cuspidata	(Blume) Planch.	Aphananthe	Cannabaceae	Indonesia			√	√	√		√
1778	Aphananthe philippinensis	Planch.	Aphananthe	Cannabaceae	Indonesia						√
1779	Aphyllodium biarticulatum	(L.) Gagnep.	Aphyllodium	Fabaceae	Indonesia			√	√	√
1780	Aphyllorchis acuminata	J.J.Sm.	Aphyllorchis	Orchidaceae	Indonesia		√
1781	Aphyllorchis angustipetala	J.J.Sm.	Aphyllorchis	Orchidaceae	Indonesia		√
1782	Aphyllorchis kemulensis	J.J.Sm.	Aphyllorchis	Orchidaceae	Indonesia	√
1783	Aphyllorchis montana	Rchb.f.	Aphyllorchis	Orchidaceae	Indonesia	√		√			√
1784	Aphyllorchis pallida	Blume	Aphyllorchis	Orchidaceae	Indonesia	√	√	√	√	√	√
1785	Aphyllorchis siantanensis	J.J.Sm.	Aphyllorchis	Orchidaceae	Indonesia			√
1786	Aphyllorchis sumatrana	J.J.Sm.	Aphyllorchis	Orchidaceae	Indonesia			√
1787	Apluda mutica	L.	Apluda	Poaceae	Indonesia		√	√	√	√	√	√
1788	Apoballis acuminatissima	(Schott) S.Y.Wong & P.C.Boyce	Apoballis	Araceae	Indonesia	√		√	√
1789	Apoballis belophylla	(Alderw.) S.Y.Wong & P.C.Boyce	Apoballis	Araceae	Indonesia			√
1790	Apoballis brevipes	(Hook.f.) S.Y.Wong & P.C.Boyce	Apoballis	Araceae	Indonesia			√
1791	Apoballis grandiflora	(Alderw.) S.Y.Wong & P.C.Boyce	Apoballis	Araceae	Indonesia			√
1792	Apoballis hastifolia	(Hallier f. ex Engl.) S.Y.Wong & P.C.Boyce	Apoballis	Araceae	Indonesia			√
1793	Apoballis javanica	(Engl.) S.Y.Wong & P.C.Boyce	Apoballis	Araceae	Indonesia				√
1794	Apoballis longicaulis	(Ridl.) S.Y.Wong & P.C.Boyce	Apoballis	Araceae	Indonesia			√
1795	Apoballis mutata	(Scort. ex Hook.f.) S.Y.Wong & P.C.Boyce	Apoballis	Araceae	Indonesia			√
1796	Apoballis okadae	(M.Hotta) S.Y.Wong & P.C.Boyce	Apoballis	Araceae	Indonesia			√
1797	Apoballis ovata	(Schott) S.Y.Wong & P.C.Boyce	Apoballis	Araceae	Indonesia	√		√
1798	Apoballis rupestris	(Zoll. & Moritzi) S.Y.Wong & P.C.Boyce	Apoballis	Araceae	Indonesia			√	√	√		√
1799	Apoballis sagittifolia	(Alderw.) S.Y.Wong & P.C.Boyce	Apoballis	Araceae	Indonesia			√
1800	Apocopis collinus	Balansa	Apocopis	Poaceae	Indonesia	√		√		√
1801	Apodytes dimidiata	E.Mey. ex Arn.	Apodytes	Metteniusaceae	Indonesia		√	√	√	√		√
1802	Aponogeton lakhonensis	A.Camus	Aponogeton	Aponogetonaceae	Indonesia					√
1803	Aponogeton natans	(L.) Engl. & K.Krause	Aponogeton	Aponogetonaceae	Indonesia
1804	Aponogeton undulatus	Roxb.	Aponogeton	Aponogetonaceae	Indonesia	√
1805	Aporosa alia	Schot	Aporosa	Phyllanthaceae	Indonesia	√
1806	Aporosa annulata	Schot	Aporosa	Phyllanthaceae	Indonesia						√
1807	Aporosa antennifera	(Airy Shaw) Airy Shaw	Aporosa	Phyllanthaceae	Indonesia	√		√
1808	Aporosa arborea	(Blume) Müll.Arg.	Aporosa	Phyllanthaceae	Indonesia	√		√	√		√
1809	Aporosa aurea	Hook.f.	Aporosa	Phyllanthaceae	Indonesia	√	√	√
1810	Aporosa banahaensis	(Elmer) Merr.	Aporosa	Phyllanthaceae	Indonesia
1811	Aporosa basilanensis	Merr.	Aporosa	Phyllanthaceae	Indonesia	√
1812	Aporosa benthamiana	Hook.f.	Aporosa	Phyllanthaceae	Indonesia	√		√
1813	Aporosa brassii	Mansf.	Aporosa	Phyllanthaceae	Indonesia		√
1814	Aporosa brevicaudata	Pax & K.Hoffm.	Aporosa	Phyllanthaceae	Indonesia		√				√
1815	Aporosa bullatissima	Airy Shaw	Aporosa	Phyllanthaceae	Indonesia	√
1816	Aporosa caloneura	Airy Shaw	Aporosa	Phyllanthaceae	Indonesia	√		√
1817	Aporosa chondroneura	(Airy Shaw) Schot	Aporosa	Phyllanthaceae	Indonesia	√
1818	Aporosa confusa	Gage	Aporosa	Phyllanthaceae	Indonesia	√		√	√
1819	Aporosa decipiens	Pax & K.Hoffm.	Aporosa	Phyllanthaceae	Indonesia
1820	Aporosa dendroidea	Schot	Aporosa	Phyllanthaceae	Indonesia		√
1821	Aporosa egregia	Airy Shaw	Aporosa	Phyllanthaceae	Indonesia						√
1822	Aporosa elmeri	Merr.	Aporosa	Phyllanthaceae	Indonesia	√
1823	Aporosa falcifera	Hook.f.	Aporosa	Phyllanthaceae	Indonesia	√		√		√
1824	Aporosa ficifolia	Baill.	Aporosa	Phyllanthaceae	Indonesia
1825	Aporosa flexuosa	Pax & K.Hoffm.	Aporosa	Phyllanthaceae	Indonesia						√
1826	Aporosa frutescens	Blume	Aporosa	Phyllanthaceae	Indonesia	√	√	√	√	√	√
1827	Aporosa fulvovittata	Schott	Aporosa	Phyllanthaceae	Indonesia	√
1828	Aporosa globifera	Hook.f.	Aporosa	Phyllanthaceae	Indonesia			√
1829	Aporosa grandistipula	Merr.	Aporosa	Phyllanthaceae	Indonesia	√		√	√	√
1830	Aporosa granularis	Airy Shaw	Aporosa	Phyllanthaceae	Indonesia	√		√
1831	Aporosa hermaphrodita	Airy Shaw	Aporosa	Phyllanthaceae	Indonesia
1832	Aporosa illustris	Airy Shaw	Aporosa	Phyllanthaceae	Indonesia	√
1833	Aporosa lagenocarpa	Airy Shaw	Aporosa	Phyllanthaceae	Indonesia	√
1834	Aporosa lamellata	Airy Shaw	Aporosa	Phyllanthaceae	Indonesia						√
1835	Aporosa lanceolata	Hance	Aporosa	Phyllanthaceae	Indonesia			√
1836	Aporosa laxiflora	Pax & K.Hoffm.	Aporosa	Phyllanthaceae	Indonesia						√
1837	Aporosa ledermanniana	Pax & K.Hoffm.	Aporosa	Phyllanthaceae	Indonesia						√
1838	Aporosa leptochrysandra	Airy Shaw	Aporosa	Phyllanthaceae	Indonesia						√
1839	Aporosa leytensis	Merr.	Aporosa	Phyllanthaceae	Indonesia					√
1840	Aporosa longicaudata	Kaneh. & Hatus. ex Schot	Aporosa	Phyllanthaceae	Indonesia						√
1841	Aporosa lucida	(Miq.) Airy Shaw	Aporosa	Phyllanthaceae	Indonesia	√	√	√	√	√
1842	Aporosa lucida var. ellipsoidea	Airy Shaw	Aporosa	Phyllanthaceae	Indonesia			√
1843	Aporosa lucida var. pubescens	Schot	Aporosa	Phyllanthaceae	Indonesia	√	√	√	√	√
1844	Aporosa lucida var. trilocularis	Schot	Aporosa	Phyllanthaceae	Indonesia	√
1845	Aporosa lunata	(Miq.) Kurz	Aporosa	Phyllanthaceae	Indonesia	√		√	√	√	√
1846	Aporosa maingayi	Hook.f.	Aporosa	Phyllanthaceae	Indonesia	√		√
1847	Aporosa nervosa	Hook.f.	Aporosa	Phyllanthaceae	Indonesia	√	√	√	√
1848	Aporosa nigricans	Hook.f.	Aporosa	Phyllanthaceae	Indonesia	√		√
1849	Aporosa nigropunctata	Pax & K.Hoffm.	Aporosa	Phyllanthaceae	Indonesia	√
1850	Aporosa nitida	Merr.	Aporosa	Phyllanthaceae	Indonesia	√		√	√
1851	Aporosa octandra	(Buch.-Ham. ex D.Don) Vickery	Aporosa	Phyllanthaceae	Indonesia	√	√	√	√	√
1852	Aporosa octandra var. malesiana	Schot	Aporosa	Phyllanthaceae	Indonesia	√		√	√	√
1853	Aporosa papuana	Pax & K.Hoffm.	Aporosa	Phyllanthaceae	Indonesia						√
1854	Aporosa parvula	Schot	Aporosa	Phyllanthaceae	Indonesia						√
1855	Aporosa penangensis	(Ridl.) Airy Shaw	Aporosa	Phyllanthaceae	Indonesia			√
1856	Aporosa praegrandifolia	(S.Moore) Schot	Aporosa	Phyllanthaceae	Indonesia						√
1857	Aporosa prainiana	King ex Gage	Aporosa	Phyllanthaceae	Indonesia	√		√
1858	Aporosa quadrilocularis	(Miq.) Müll.Arg.	Aporosa	Phyllanthaceae	Indonesia			√
1859	Aporosa rhacostyla	Airy Shaw	Aporosa	Phyllanthaceae	Indonesia	√
1860	Aporosa sarawakensis	Schot	Aporosa	Phyllanthaceae	Indonesia	√
1861	Aporosa sphaeridiophora	Merr.	Aporosa	Phyllanthaceae	Indonesia	√	√	√	√
1862	Aporosa sphaeridiophora var. campanulata	(J.J.Sm.) Pax & K.Hoffm.	Aporosa	Phyllanthaceae	Indonesia				√
1863	Aporosa stellifera	Hook.f.	Aporosa	Phyllanthaceae	Indonesia	√		√
1864	Aporosa stenostachys	Airy Shaw	Aporosa	Phyllanthaceae	Indonesia	√
1865	Aporosa subcaudata	Merr.	Aporosa	Phyllanthaceae	Indonesia	√		√
1866	Aporosa sylvestri	Airy Shaw	Aporosa	Phyllanthaceae	Indonesia	√
1867	Aporosa symplocoides	(Hook.f.) Gage	Aporosa	Phyllanthaceae	Indonesia	√		√
1868	Aporosa symplocoides var. chalarocarpa	(Airy Shaw) Schot	Aporosa	Phyllanthaceae	Indonesia	√
1869	Aporosa vagans	Schot	Aporosa	Phyllanthaceae	Indonesia						√
1870	Aporosa whitmorei	Airy Shaw	Aporosa	Phyllanthaceae	Indonesia			√
1871	Apostasia latifolia	Rolfe	Apostasia	Orchidaceae	Indonesia			√
1872	Apostasia nuda	R.Br.	Apostasia	Orchidaceae	Indonesia	√		√	√
1873	Apostasia odorata	Blume	Apostasia	Orchidaceae	Indonesia	√	√	√	√	√
1874	Apostasia parvula	Schltr.	Apostasia	Orchidaceae	Indonesia	√
1875	Apostasia wallichii	R.Br.	Apostasia	Orchidaceae	Indonesia	√	√	√	√	√	√
1876	Apowollastonia major	Orchard	Apowollastonia	Asteraceae	Indonesia						√	√
1877	Apowollastonia spilanthoides	(F.Muell.) Orchard	Apowollastonia	Asteraceae	Indonesia						√
1878	Appendicula aberrans	Schltr.	Appendicula	Orchidaceae	Indonesia						√
1879	Appendicula adnata	J.J.Sm.	Appendicula	Orchidaceae	Indonesia			√
1880	Appendicula alatocaulis	P.O'Byrne & J.J.Verm.	Appendicula	Orchidaceae	Indonesia					√
1881	Appendicula alba	Blume	Appendicula	Orchidaceae	Indonesia	√		√	√	√		√
1882	Appendicula anceps	Blume	Appendicula	Orchidaceae	Indonesia	√		√	√	√		√
1883	Appendicula anceps var. celebica	Schltr.	Appendicula	Orchidaceae	Indonesia					√
1884	Appendicula ancosiphila	Ormerod	Appendicula	Orchidaceae	Indonesia						√
1885	Appendicula angustifolia	Blume	Appendicula	Orchidaceae	Indonesia			√	√
1886	Appendicula anomala	(Schltr.) Schltr.	Appendicula	Orchidaceae	Indonesia						√
1887	Appendicula babiensis	J.J.Sm.	Appendicula	Orchidaceae	Indonesia	√
1888	Appendicula baliensis	J.J.Sm.	Appendicula	Orchidaceae	Indonesia							√
1889	Appendicula biloba	J.J.Sm.	Appendicula	Orchidaceae	Indonesia				√		√
1890	Appendicula bracteata	(Schltr.) J.J.Sm.	Appendicula	Orchidaceae	Indonesia			√
1891	Appendicula brassii	Ormerod	Appendicula	Orchidaceae	Indonesia						√
1892	Appendicula brevimentum	J.J.Sm.	Appendicula	Orchidaceae	Indonesia			√
1893	Appendicula buxifolia	Blume	Appendicula	Orchidaceae	Indonesia	√		√	√	√
1894	Appendicula calcarata	Ridl.	Appendicula	Orchidaceae	Indonesia	√		√
1895	Appendicula calcicola	Schltr.	Appendicula	Orchidaceae	Indonesia
1896	Appendicula callifera	J.J.Sm.	Appendicula	Orchidaceae	Indonesia				√		√
1897	Appendicula carnosa	Blume	Appendicula	Orchidaceae	Indonesia			√	√
1898	Appendicula celebica	(Schltr.) Schltr.	Appendicula	Orchidaceae	Indonesia					√
1899	Appendicula congenera	Blume	Appendicula	Orchidaceae	Indonesia	√		√	√
1900	Appendicula congesta	Ridl.	Appendicula	Orchidaceae	Indonesia	√
1901	Appendicula cornuta	Blume	Appendicula	Orchidaceae	Indonesia	√	√	√	√	√		√
1902	Appendicula crispa	J.J.Sm.	Appendicula	Orchidaceae	Indonesia	√
1903	Appendicula cristata	Blume	Appendicula	Orchidaceae	Indonesia	√		√	√	√		√
1904	Appendicula cyphochiloides	Ormerod	Appendicula	Orchidaceae	Indonesia						√
1905	Appendicula dajakorum	J.J.Sm.	Appendicula	Orchidaceae	Indonesia	√
1906	Appendicula damusensis	J.J.Sm.	Appendicula	Orchidaceae	Indonesia	√
1907	Appendicula disticha	Ridl.	Appendicula	Orchidaceae	Indonesia						√
1908	Appendicula effusa	(Schltr.) Schltr.	Appendicula	Orchidaceae	Indonesia			√
1909	Appendicula elegans	Rchb.f.	Appendicula	Orchidaceae	Indonesia	√		√	√	√		√
1910	Appendicula fasciculata	J.J.Sm.	Appendicula	Orchidaceae	Indonesia						√
1911	Appendicula flaccida	(Schltr.) Schltr.	Appendicula	Orchidaceae	Indonesia						√
1912	Appendicula floribunda	(Schltr.) Schltr.	Appendicula	Orchidaceae	Indonesia	√		√
1913	Appendicula foliosa	Ames & C.Schweinf.	Appendicula	Orchidaceae	Indonesia	√		√
1914	Appendicula fractiflexa	J.J.Wood	Appendicula	Orchidaceae	Indonesia	√
1915	Appendicula furfuracea	J.J.Sm.	Appendicula	Orchidaceae	Indonesia						√
1916	Appendicula gjellerupii	J.J.Sm.	Appendicula	Orchidaceae	Indonesia						√
1917	Appendicula grandifolia	Schltr.	Appendicula	Orchidaceae	Indonesia						√
1918	Appendicula hexandra	(J.Koenig) J.J.Sm.	Appendicula	Orchidaceae	Indonesia			√
1919	Appendicula imbricata	J.J.Sm.	Appendicula	Orchidaceae	Indonesia				√	√
1920	Appendicula inermis	Carr	Appendicula	Orchidaceae	Indonesia			√
1921	Appendicula infundibuliformis	J.J.Sm.	Appendicula	Orchidaceae	Indonesia	√		√	√	√		√
1922	Appendicula jacobsonii	J.J.Sm.	Appendicula	Orchidaceae	Indonesia			√
1923	Appendicula kjellbergii	J.J.Sm.	Appendicula	Orchidaceae	Indonesia					√
1924	Appendicula krauseana	Schltr.	Appendicula	Orchidaceae	Indonesia			√
1925	Appendicula lamprophylla	Schltr.	Appendicula	Orchidaceae	Indonesia						√
1926	Appendicula latilabium	J.J.Sm.	Appendicula	Orchidaceae	Indonesia		√
1927	Appendicula latilabium var. seramica	J.J.Sm.	Appendicula	Orchidaceae	Indonesia		√
1928	Appendicula laxifolia	J.J.Sm.	Appendicula	Orchidaceae	Indonesia					√
1929	Appendicula linearifolia	Ames & C.Schweinf.	Appendicula	Orchidaceae	Indonesia	√
1930	Appendicula linearis	J.J.Sm.	Appendicula	Orchidaceae	Indonesia	√				√
1931	Appendicula longa	J.J.Sm.	Appendicula	Orchidaceae	Indonesia			√	√
1932	Appendicula longibracteata	Ridl.	Appendicula	Orchidaceae	Indonesia			√
1933	Appendicula longirostrata	Ames & C.Schweinf.	Appendicula	Orchidaceae	Indonesia	√
1934	Appendicula lucida	Ridl.	Appendicula	Orchidaceae	Indonesia	√		√			√
1935	Appendicula lutea	Schltr.	Appendicula	Orchidaceae	Indonesia						√
1936	Appendicula ovalis	(Schltr.) J.J.Sm. ex Mansf.	Appendicula	Orchidaceae	Indonesia			√	√	√
1937	Appendicula oxysepala	(Schltr.) J.J.Sm.	Appendicula	Orchidaceae	Indonesia						√
1938	Appendicula padangensis	Schltr.	Appendicula	Orchidaceae	Indonesia			√
1939	Appendicula pandurata	(Schltr.) Schltr.	Appendicula	Orchidaceae	Indonesia			√
1940	Appendicula parvifolia	(Schltr.) J.J.Sm.	Appendicula	Orchidaceae	Indonesia
1941	Appendicula patentissima	J.J.Sm.	Appendicula	Orchidaceae	Indonesia						√
1942	Appendicula pauciflora	Blume	Appendicula	Orchidaceae	Indonesia	√		√	√
1943	Appendicula pendula	Blume	Appendicula	Orchidaceae	Indonesia	√		√	√	√	√	√
1944	Appendicula penicillata	Blume	Appendicula	Orchidaceae	Indonesia						√
1945	Appendicula peyeriana	Kraenzl.	Appendicula	Orchidaceae	Indonesia			√
1946	Appendicula pilosa	J.J.Sm.	Appendicula	Orchidaceae	Indonesia	√		√
1947	Appendicula pilosa var. sumatrana	J.J.Sm.	Appendicula	Orchidaceae	Indonesia			√
1948	Appendicula podochiloides	J.J.Sm.	Appendicula	Orchidaceae	Indonesia			√
1949	Appendicula polita	J.J.Sm.	Appendicula	Orchidaceae	Indonesia	√
1950	Appendicula polystachya	(Schltr.) Schltr.	Appendicula	Orchidaceae	Indonesia						√
1951	Appendicula purpurascens	Blume	Appendicula	Orchidaceae	Indonesia				√			√
1952	Appendicula purpureifolia	J.J.Sm.	Appendicula	Orchidaceae	Indonesia	√
1953	Appendicula ramosa	Blume	Appendicula	Orchidaceae	Indonesia			√	√	√		√
1954	Appendicula recondita	J.J.Sm.	Appendicula	Orchidaceae	Indonesia	√
1955	Appendicula reflexa	Blume	Appendicula	Orchidaceae	Indonesia	√	√	√	√	√	√	√
1956	Appendicula reflexa var. cycloglossa	(Schltr.) Schltr.	Appendicula	Orchidaceae	Indonesia					√
1957	Appendicula rivularis	(Schltr.) J.J.Sm.	Appendicula	Orchidaceae	Indonesia
1958	Appendicula rostellata	J.J.Sm.	Appendicula	Orchidaceae	Indonesia	√
1959	Appendicula rostrata	J.J.Sm.	Appendicula	Orchidaceae	Indonesia						√
1960	Appendicula rubens	(Schltr.) Schltr.	Appendicula	Orchidaceae	Indonesia			√
1961	Appendicula salicifolia	J.J.Sm.	Appendicula	Orchidaceae	Indonesia					√
1962	Appendicula seranica	J.J.Sm.	Appendicula	Orchidaceae	Indonesia		√
1963	Appendicula spathilabris	J.J.Sm.	Appendicula	Orchidaceae	Indonesia	√
1964	Appendicula steffensiana	(Schltr.) J.J.Sm.	Appendicula	Orchidaceae	Indonesia						√
1965	Appendicula theunissenii	J.J.Sm.	Appendicula	Orchidaceae	Indonesia			√
1966	Appendicula torta	Blume	Appendicula	Orchidaceae	Indonesia	√		√	√	√
1967	Appendicula triloba	(Schltr.) Schltr.	Appendicula	Orchidaceae	Indonesia					√
1968	Appendicula uncata	Ridl.	Appendicula	Orchidaceae	Indonesia	√
1969	Appendicula undulata	Blume	Appendicula	Orchidaceae	Indonesia	√		√	√	√	√	√
1970	Appendicula undulata var. longicalcarata	(Rolfe) Ames	Appendicula	Orchidaceae	Indonesia	√		√	√
1971	Appendicula verruculifera	J.J.Sm.	Appendicula	Orchidaceae	Indonesia			√
1972	Appendicula wibowojuswara	J.M.H.Shaw	Appendicula	Orchidaceae	Indonesia					√		√
1973	Appendicula xytriophora	Rchb.f.	Appendicula	Orchidaceae	Indonesia			√
1974	Aquilaria beccariana	Tiegh.	Aquilaria	Thymelaeaceae	Indonesia	√		√
1975	Aquilaria cumingiana	(Decne.) Ridl.	Aquilaria	Thymelaeaceae	Indonesia	√	√			√
1976	Aquilaria filaria	(Oken) Merr.	Aquilaria	Thymelaeaceae	Indonesia		√				√	√
1977	Aquilaria hirta	Ridl.	Aquilaria	Thymelaeaceae	Indonesia			√
1978	Aquilaria malaccensis	Lam.	Aquilaria	Thymelaeaceae	Indonesia	√		√
1979	Aquilaria microcarpa	Baill.	Aquilaria	Thymelaeaceae	Indonesia	√	√	√
1980	Aquilaria sinensis	(Lour.) Spreng.	Aquilaria	Thymelaeaceae	Indonesia			√
1981	Arabidopsis thaliana	(L.) Heynh.	Arabidopsis	Brassicaceae	Indonesia			√
1982	Arachniodes amabilis	(Blume) Tindale	Arachniodes	Dryopteridaceae	Indonesia	√	√		√	√		√
1983	Arachniodes aristata	(G.Forst.) Tindale	Arachniodes	Dryopteridaceae	Indonesia	√	√	√	√	√		√
1984	Arachniodes carvifolia	(Kunze) Ching	Arachniodes	Dryopteridaceae	Indonesia	√		√	√	√		√
1985	Arachniodes chinensis	(Rosenst.) Ching	Arachniodes	Dryopteridaceae	Indonesia			√
1986	Arachniodes coniifolia	(T.Moore) Ching	Arachniodes	Dryopteridaceae	Indonesia			√
1987	Arachniodes denticulata	(Sw.) Ching	Arachniodes	Dryopteridaceae	Indonesia				√	√
1988	Arachniodes haniffii	(Holttum) Ching	Arachniodes	Dryopteridaceae	Indonesia			√
1989	Arachniodes pseudoaristata	(Tagawa) Ohwi	Arachniodes	Dryopteridaceae	Indonesia				√
1990	Arachniodes puncticulata	(Alderw.) Ching	Arachniodes	Dryopteridaceae	Indonesia	√		√	√	√
1991	Arachniodes sarasiniorum	(Christ) Nakaike	Arachniodes	Dryopteridaceae	Indonesia					√
1992	Arachniodes tripinnata	(Goldm.) Sledge	Arachniodes	Dryopteridaceae	Indonesia	√	√	√	√	√
1993	Arachnis × maingayi	(Hook.f.) Schltr.	Arachnis	Orchidaceae	Indonesia			√	√
1994	Arachnis flos-aeris	(L.) Rchb.f.	Arachnis	Orchidaceae	Indonesia	√	√	√	√	√	√	√
1995	Arachnis hookeriana	(Rchb.f.) Rchb.f.	Arachnis	Orchidaceae	Indonesia	√		√
1996	Arachnis labrosa	Rchb.f.	Arachnis	Orchidaceae	Indonesia				√
1997	Arachnis seramensis	(Ormerod) R.Rice	Arachnis	Orchidaceae	Indonesia		√
[truncated: 28,469 more rows]
